# Supplementary material for: From pathogens to policy: using network analysis to map the knowledge base on human–zoonotic disease dynamics underpinning global pandemic policy
Source: Health Res Policy Syst. 2025 Nov 29;24:4. doi: 10.1186/s12961-025-01434-5 (PMC12772065; doi:10.1186/s12961-025-01434-5)
Supplement: Supplementary file 1 — Supplementary Material 1. [file 12961_2025_1434_MOESM1_ESM.xlsx]

## Sheet: General numbers
	Category	N. of papers		Definition
	Companion animals	97	0.0497947	Papers related to the role of companion animals (dogd and cats) in the spread of zoonotic diseases
	Specific diseases	1293	0.663758	Studies targeting specific diseases/pathogens (rabies, coronaviruses, influenza etc.)
	Epidemiology, Surveillance, Transmission	30	0.0154004	Studies targetting endemicity, molecular epidemiology, genetic profiles, serosurveys, spatial epidemiology, mathematical modelling of transmission, prevalence
	Genetics	53	0.0272074	Studies on genome sequencing, genetics characteristics, molecular characterization, molecular detection, phylogenetic analysis, whole genome sequencing, genetic diversity
	Infection, Diagnostics, Vaccines	29	0.0148871	Papers related to infection mechanisms, diagnostics or vaccine development
	Out of Scope	377	0.193532	None of the above
	Relevant	69	0.0354209	Broad studies, targeting zoonotic disease emergence or spillover, not restricted to specific diseases. Overall, the common thread across these papers is the intersection of zoonotic spillover with environmental, societal, and global health factors, with a strong emphasis on understanding and preventing future pandemics.
	Total screened	1948

## Sheet: Companion animals
Title	Abstract	Publication Year	Authors	DOI	Journal
Domestic Dogs and Wild Foxes Interactions in a Wildlife-Domestic Interface of North-Central Chile: Implications for Multi-Host Pathogen Transmission	Domestic dogs (Canis familiaris) often cohabite at interfaces shared by humans and wildlife, interacting with wild canids as predators, prey, competitors and reservoirs of several multi-host pathogens, such as canid-borne micro and macro parasites that could impact on wildlife, livestock and public health. However, spatio-temporal patterns of indirect interactions as promoters of pathogen transfe…	2021	Acosta-Jamett G.; Hernández F.A.; Manqui J.; Mejías C.	10.3389/fvets.2021.631788	Frontiers in Veterinary Science
Carbon and nitrogen isotopic similarity between the endangered Darwin's fox (Lycalopex fulvipes) and sympatric free-ranging dogs in Chiloé Island, Chile	Darwin's fox is an opportunistic omnivorous predator native to Chile classified as endangered by the IUCN Red List. Habitat use by Darwin's foxes can be negatively affected by the presence of free-ranging dogs that range freely across native and non-native habitats and can be a source of fox mortality. The objective of this study was to analyze the isotopic similarity of Darwin's fox and sympatri…	2022	Cabello J.; Canales-Cerro C.; Cevidanes A.; Di Cataldo S.; Hidalgo-Hermoso E.; Klarian S.; Millán J.; Moreira-Arce D.; Napolitano C.; Sacristán I.	10.1080/10256016.2022.2106225	Isotopes in Environmental and Health Studies
Dog demography and husbandry practices facilitate dog-wildlife conflict in a suburban-forest interface	Dogs have been recognized as a conservation concern for wildlife. Increasing dog populations have led to a rise in health and ecological problems for humans and wildlife. Dog demography and husbandry practices of dog ownership are key factors for planning population and disease management programs. We conducted a cross-sectional dog demography study in five towns near remnant patches of forest in…	2022	List R.; López-Pérez A.M.; Orozco L.; Suzán G.; Zarza H.	10.1007/s11252-022-01251-6	Urban Ecosystems
Effectiveness of the Fungal Metabolite 3-O-Methylfunicone towards Canine Coronavirus in a Canine Fibrosarcoma Cell Line (A72)	Canine coronavirus (CCoV), an alphacoronavirus, may cause self-limiting enteric disease in dogs, especially in puppies. The noteworthy plasticity of coronaviruses (CoVs) occurs through mutation and recombination processes, which sometimes generate new dangerous variants. The ongoing SARS-CoV-2 pandemic and the isolation of a novel canine–feline recombinant alphacoronavirus from humans emphasizes …	2022	Amoroso M.G.; Andolfi A.; Cerracchio C.; Dakroub H.; DellaGreca M.; Fiorito F.; Iovane V.; Nicoletti R.; Salvatore M.M.	10.3390/antibiotics11111594	Antibiotics
Human social conditions predict the risk of exposure to zoonotic parasites in companion animals in East and Southeast Asia	Background: A recent dramatic surge in pet ownership has been observed across metropolitan areas in Asia. To date, there is a dearth of information on the risk associated with pet ownership for the transmission of parasites on a large scale in Asia, despite this continent giving rise to the largest burden of zoonotic infections worldwide. Methods: We explored the nature and extent of zoonotic int…	2022	Beugnet F.; Bui K.L.; Chalvet-Monfray K.; Colella V.; Dong J.; Fang F.; Hadi U.K.; Halos L.; Le T.Q.; Liu X.; Lu N.; Nguyen V.-L.; Nurcahyo W.; Rani P.A.M.A.; Tan D.Y.; Taweethavonsawat P.; Tiwananthagorn S.; Tong K.B.Y.; Traub R.J.; Tsai Y.-L.; Venturina V.; Wang J.; Watanabe M.; Wongnak P.; Zhijuan Y.	10.1038/s43856-022-00210-8	Communications Medicine
Transmission and pathogenicity of canine H3N2 influenza virus in dog and guinea pig models	Background: Influenza A virus causes respiratory disease in many animal species as well as in humans. Due to the high human-animal interface, the monitoring of canine influenza in dogs and the study of the transmission and pathogenicity of canine influenza in animals are important. Methods: Eight-week-old beagle dogs (Canis lupus familaris) (n = 13) were used for the intraspecies transmission mod…	2022	Amonsin A.; Chaiyawong S.; Charoenkul K.; Janethanakit T.; Kesdangsakonwut S.; Nonthabenjawan N.; Tangwangvivat R.; Tantilertcharoen R.; Thontiravong A.; Udom K.	10.1186/s12985-022-01888-x	Virology Journal
A Familiar Outbreak of Monophasic Salmonella serovar Typhimurium (ST34) Involving Three Dogs and Their Owner's Children	Salmonella is a Gram-negative enteric bacterium responsible for the foodborne and waterborne disease salmonellosis, which is the second most reported bacterial zoonosis in humans. Many animals are potential sources of salmonellosis, including dogs, cats, and other pets. We report the case of an outbreak of salmonellosis in a family in central Italy, affecting two children and involving their thre…	2022	Terracciano G.; Amoruso R.; Bellagamba F.; Bilei S.; Bossù T.; Bottoni F.; Corradini C.; De Marchis M.L.; De Santis P.; Rasile E.; Russini V.; Senese M.	10.3390/pathogens11121500	Pathogens
Cardio-pulmonary parasites of the European wildcat (Felis silvestris) in Germany	Background: In the last years, research on feline cardio-pulmonary parasites has considerably increased in Europe. Not only domestic cats (Felis catus), but also European wildcats (Felis silvestris) can serve as definitive hosts for these nematodes. The F. silvestris population in Germany has been growing rapidly within the last decades; therefore, the assessment of its cardio-pulmonary parasite …	2022	Bisterfeld K.; Lang J.; Lierz M.; Raulf M.-K.; Siebert U.; Springer A.; Strube C.; Waindok P.	10.1186/s13071-022-05578-z	Parasites and Vectors
Feline Leukemia Virus Frequently Spills Over from Domestic Cats to North American Pumas	Feline leukemia virus (FeLV) is a gammaretrovirus with horizontally transmitted and endogenous forms. Domestic cats are the primary reservoir species, but FeLV outbreaks in endangered Florida panthers and Iberian lynxes have resulted in mortalities. To assess prevalence and interspecific/intraspecific transmission, we conducted an extensive survey and phylogenetic analysis of FeLV infection in fr…	2022	Gagne R.B.; Logan K.A.; Roelke-Parker M.; Vandewoude S.; Alldredge M.; Chiu E.; Clifford D.; Cunningham M.W.; Mankowski C.; Onorato D.; Petch R.J.; Rudd J.; Vickers T.W.	10.1128/jvi.01201-22	Journal of Virology
Household Transmission of SARS-CoV-2 from Humans to Pets, Washington and Idaho, USA	SARS-CoV-2 likely emerged from an animal reservoir. However, the frequency of and risk factors for interspecies transmission remain unclear. We conducted a community-based study in Idaho, USA, of pets in households that had >1 confirmed SARS-CoV-2 infections in humans. Among 119 dogs and 57 cats, clinical signs consistent with SARSCoV-2 were reported for 20 dogs (21%) and 19 cats (39%). Of 81 dog…	2022	Baines A.; Baszler T.V.; Bradway D.S.; de Avila D.M.; Frisbie L.A.; Kawakami V.; Kuehl K.E.; Lipton B.; Lofgren E.T.; Meisner J.; Rabinowitz P.M.; Ramirez V.; Wilson H.R.; Wolking R.M.	10.3201/eid2812.220215	Emerging Infectious Diseases
THE RELATIONSHIP BETWEEN ASPERGILLOSIS IN CATS AND HUMAN OTOMYCOSIS OF PETS' OWNERS IN ASSIUT CITY	Fungus is considered a neglected zoonotic agent that transmitted naturally between animals and man causing various degrees of severity with attendant public health consequences. The growing interest in keeping pets in our houses gives rise to this problem. Otomycosis is a superficial fungal infection in the outer ear canal. The same zoonotic fungi isolated from pets were isolated from the ears of…	2022	Mokhtar A.	10.21608/AVMJ.2022.145761.1067	Assiut Veterinary Medical Journal (Egypt)
Severe acute respiratory syndrome coronavirus 2 (SARS-CoV-2) infection and humoral responses against different variants of concern in domestic pet animals and stray cats from North-Eastern Spain	Severe acute respiratory syndrome coronavirus 2 (SARS-CoV-2), the causative agent of the coronavirus disease 2019 (COVID-19) pandemic in humans, is able to infect several domestic, captive and wildlife animal species. Since reverse zoonotic transmission to pets has been demonstrated, it is crucial to determine their role in the epidemiology of the disease to prevent further spillover events and m…	2022	Blanco J.; Carrillo J.; Clotet B.; Fernández-Bastit L.; Izquierdo-Useros N.; Marfil S.; Martorell J.; Noguera-Julian M.; Pailler-García L.; Parera M.; Pradenas E.; Roca N.; Rodon J.; Segalés J.; Trinité B.; Valle R.; Vergara-Alert J.	10.1111/tbed.14714	Transboundary and Emerging Diseases
SARS-CoV-2 infection in cats and dogs in infected mink farms	Animals like mink, cats and dogs are susceptible to SARS-CoV-2 infection. In the Netherlands, 69 out of 127 mink farms were infected with SARS-CoV-2 between April and November 2020 and all mink on infected farms were culled after SARS-CoV-2 infection to prevent further spread of the virus. On some farms, (feral) cats and dogs were present. This study provides insight into the prevalence of SARS-C…	2022	Broens E.M.; de Rond J.; de Rooij M.M.T.; Egberink H.; Engelsma M.; Fischer E.A.J.; Hakze-van der Honing R.W.; Harders F.; Koopmans M.P.G.; Meijer P.A.; Molenaar R.-J.; Oude Munnink B.B.; Radstake C.; Sikkema R.S.; Smit L.A.M.; Spierenburg M.; Stegeman A.; van Aart A.E.; van der Poel W.H.M.; van der Spek A.N.; Velkers F.C.; Wolters W.J.; Zhao S.	10.1111/tbed.14173	Transboundary and Emerging Diseases
SARS-CoV-2 transmission from infected owner to household dogs and cats is associated with food sharing	Objectives: Several cases of reverse transmission of SARS-CoV-2 from human to pets were reported during the first year of the COVID-19 pandemic. Accordingly, the World Organization for Animal Health has recommended to improve SARS-CoV-2 surveillance on household animals to assess the risk of transmission between species. After such recommendation, we studied the potential SARS-CoV-2 infection in …	2022	Alberto-Orlando S.; Calderon J.L.; Flores D.; Garcia-Bereguiain M.A.; Leon-Sosa A.; Mera M.D.; Pasquel-Villa L.D.; Patiño L.; Rugel-Gonzalez D.O.; Tello-Cabrera C.; Valencia P.; Zambrano-Alvarado M.N.; Zuñiga-Velarde J.J.	10.1016/j.ijid.2022.05.049	International Journal of Infectious Diseases
Clonal Dissemination of Extended-Spectrum Cephalosporin-Resistant Enterobacterales between Dogs and Humans in Households and Animal Shelters of Romania	Faecal carriage of extended-spectrum cephalosporin-resistant (ESC-R) Enterobacterales in healthy pets is a concerning issue. This study aimed to determine the prevalence, genetic background, and potential for interspecies transmission of these bacteria between dogs and humans within the same household (HH) or shelter environment in Romania. Faecal samples (n = 263) collected from healthy dogs (n …	2022	Cozma A.P.; Maciuca I.E.; Rimbu C.M.; Timofte D.; Zendri F.	10.3390/antibiotics11091242	Antibiotics
Analysis of evolutionary and genetic patterns in structural genes of primate lentiviruses	Background: Primate lentiviruses (HIV1, HIV2, and Simian immunodeficiency virus [SIV]) cause immune deficiency, encephalitis, and infectious anemia in mammals such as cattle, cat, goat, sheep, horse, and puma. Objective: This study was designed and conducted with the main purpose of confirming the overall codon usage pattern of primate lentiviruses and exploring the evolutionary and genetic chara…	2022	Cho M.; Min X.; Son H.S.	10.1007/s13258-022-01257-6	Genes and Genomics
Investigating Influenza Virus Polymerase Activity in Feline Cells Based on the Influenza Virus Minigenome Replication System Driven by the Feline RNA Polymerase I Promoter	Emerging influenza virus poses a health threat to humans and animals. Domestic cats have recently been identified as a potential source of zoonotic influenza virus. The influenza virus minigenome replication system based on the ribonucleic acid (RNA) polymerase I (PolI) promoter is the most widely used tool for investigating polymerase activity. It could help determine host factors or viral prote…	2022	Li S.; Lu G.; Ou J.; Yin X.; Zheng F.	10.3389/fimmu.2022.827681	Frontiers in Immunology
Current Progress on Epidemiology, Diagnosis, and Treatment of Sporotrichosis and Their Future Trends	Sporotrichosis, a human and animal disease caused by Sporothrix species, is the most important implantation mycosis worldwide. Sporothrix taxonomy has improved in recent years, allowing important advances in diagnosis, epidemiology, and treatment. Molecular epidemiology reveals that S. brasiliensis remains highly prevalent during the cat-transmitted sporotrichosis outbreaks in South America and t…	2022	Borba-Santos L.P.; Camargo Z.P.D.; de Carvalho J.A.; Gonçalves S.S.; Rodrigues A.M.; Rozental S.	10.3390/jof8080776	Journal of Fungi
Classification of dog skin diseases using deep learning with images captured from multispectral imaging device	Background: Dog-associated infections are related to more than 70 human diseases. Given that the health diagnosis of a dog requires expertise of the veterinarian, an artificial intelligence model for detecting dog diseases could significantly reduce time and cost required for a diagnosis and efficiently maintain animal health. Objective: We collected normal and multispectral images to develop cla…	2022	Hwang S.; Kang M.-G.; Kwon B.; Park J.M.; Shin H.K.	10.1007/s13273-022-00249-7	Molecular and Cellular Toxicology
Mind the feline coronavirus: Comparison with SARS-CoV-2	Both feline coronavirus (FCoV) and SARS-CoV-2 are coronaviruses that infect cats and humans, respectively. However, cats have been shown to be susceptible to SARS-CoV-2, and FCoV also had been shown to infect human. To elucidate the relationship between FCoV and SARS-CoV-2, we highlight the main characteristics of the genome, the receptor usage, and the correlation of the receptor-binding domain …	2022	Gao F.-S.; Gao Y.-Y.; Hu G.-X.; Liang X.-Y.; Liu W.J.; Wang K.; Wang Q.; Zhang S.; Zhao H.	10.1016/j.gene.2022.146443	Gene
Cats and SARS-CoV-2: A Scoping Review	Since the beginning of the COVID-19 pandemic, various animal species were found to be susceptible to SARS-CoV-2 infection. The close contact that exists between humans and cats warrants special attention to the role of this species. Therefore, a scoping review was performed to obtain a comprehensive overview of the existing literature, and to map key concepts, types of research, and possible gaps…	2022	Doliff R.; Martens P.	10.3390/ani12111413	Animals
Differential susceptibility of SARS-CoV-2 in animals: Evidence of ACE2 host receptor distribution in companion animals, livestock and wildlife by immunohistochemical characterisation	Angiotensin converting enzyme 2 (ACE2) is a host cell membrane protein (receptor) that mediates the binding of coronavirus, most notably SARS coronaviruses in the respiratory and gastrointestinal tracts. Although SARS-CoV-2 infection is mainly confined to humans, there have been numerous incidents of spillback (reverse zoonoses) to domestic and captive animals. An absence of information on the sp…	2022	Ackroyd S.; Bailey D.; Brookes S.M.; Brown I.H.; Byrne A.M.P.; Conceicao C.; Delahay R.J.; Fooks A.R.; James J.; Lean F.Z.X.; Núñez A.; Priestnall S.L.; Spiro S.; Suarez-Bonnet A.; Thakur N.; van der Poel W.H.M.; Vreman S.; Wrigglesworth E.	10.1111/tbed.14232	Transboundary and Emerging Diseases
Recent Zoonotic Spillover and Tropism Shift of a Canine Coronavirus Is Associated with Relaxed Selection and Putative Loss of Function in NTD Subdomain of Spike Protein	A canine coronavirus (CCoV) has now been reported from two independent human samples from Malaysia (respiratory, collected in 2017–2018; CCoV-HuPn-2018) and Haiti (urine, collected in 2017); these two viruses were nearly genetically identical. In an effort to identify any novel adaptations associated with this apparent shift in tropism we carried out detailed evolutionary analyses of the spike ge…	2022	Ceres K.; Goodman L.B.; Martin D.P.; Millet J.K.; Pond S.L.K.; Stanhope M.J.; Whittaker G.R.; Zehr J.D.	10.3390/v14050853	Viruses
Sequencing Analysis of Partial N gene of Feline Morbillivirus from Malaysia	Feline morbillivirus (FeMV) is a new emerging virus of domestic cats categorized under the genus of Morbillivirus, associated with chronic kidney disease (CKD). The origin of the virus is yet to be determined, and whether it is caused by a spill-over event from wildlife or domestic cats remains speculative. Recombination event has been reported in FeMV isolate found in Japan; therefore, character…	2022	Makhtar S.T.; Mustaffa-Kamal F.; Omar A.R.; Tan S.W.	10.47836/pjtas.45.1.20	Pertanika Journal of Tropical Agricultural Science
Limited cross-species transmission and absence of mutations associated with SARS-CoV-2 adaptation in cats: A case study of infection in a small household setting	In the present study, the course of SARS-CoV-2 natural infection in two asymptomatic cats, which were negative for immunosuppressive retroviral infections, is investigated. The source of the virus for the cats was their COVID-19-affected owner, with whom they were in continuous proximity in a small household setting. The owner's signs included fatigue, sneezing, anosmia and loss of taste, and dia…	2022	Bampali M.; Chaintoutis S.C.; Dimitriou M.; Dovas C.I.; Dovrolis N.; Karakasiliotis I.; Kazakos G.M.; Mylonakis M.E.; Polizopoulou Z.S.; Siarkou V.I.; Skeva P.-N.	10.1111/tbed.14132	Transboundary and Emerging Diseases
Hemotropic mycoplasmas (hemoplasmas) in wild boars, hunting dogs, and hunters from two Brazilian regions	Haemotropic mycoplasmas (haemoplasmas) are small pleomorphic bacteria infecting erythrocytes of several mammalian species, including human beings. No study to date has focused on the risk of bacteria exposure in hunting activities, particularly in natural environments of highly tick-infested areas. Accordingly, the present study aimed to assess haemoplasma occurrence in the complex encompassing w…	2022	Araújo Junior J.P.; Barbosa D.S.; Biondo A.W.; Brandão A.P.D.; de Barros-Filho I.R.; dos Santos A.P.; Elshafie N.O.; Fernandes A.J.; Haisi A.; Kmetiuk L.B.; Ullmann L.S.; van Wilpe Bach R.	10.1111/tbed.14038	Transboundary and Emerging Diseases
High Prevalence of Antibodies against Canine Parvovirus and Canine Distemper Virus among Coyotes and Foxes from Pennsylvania: Implications for the Intersection of Companion Animals and Wildlife	Canine distemper virus (CDV) and Canine parvovirus (CPV) can cause deadly infections in wildlife and companion animals. In this report, we screened serum from free-ranging eastern coyotes (Canis latrans; N = 268), red foxes (Vulpes vulpes; N = 63), and gray foxes (Urocyon cinereoargenteus; N = 16) from Pennsylvania, USA, for antibodies (Abs) to CDV and CPV. This comprehensive screening was achiev…	2022	Machtinger E.T.; Brown J.D.; Castelli B.; Hatke A.L.; Kimpston C.N.; Marconi R.T.; Otto N.; Tiffin H.S.; van Why K.R.	10.1128/spectrum.02532-21	Microbiology Spectrum
Influenza A viruses circulating in dogs: A review of the scientific literature	Influenza A viruses (IAV) cause persistent epidemics and occasional human pandemics, leading to considerable economic losses. The ecology and epidemiology of IAV are very complex and the emergence of novel zoonotic pathogens is one of the greatest challenges in the healthcare. IAV are characterized by genetic and antigenic variability resulting from a combination of high mutation rates and a segm…	2022	Glebova T.I.; Klivleyeva N.G.; Saktaganov N.T.; Shamenova M.G.	10.5455/OVJ.2022.v12.i5.12	Open Veterinary Journal
Prevalence and factors associated with Dirofilaria immitis infection in dogs in Sertão Paraibano, Northeast Brazil; [Prevalência e fatores associados à infecção por Dirofilaria immitis em cães no Sertão Paraibano, Nordeste do Brasil]	Dirofilaria immitis is a heart and large vessel parasite that mainly affects domestic dogs and has shown a re-emerging zoonosis in recent years. The objective of this study was to determine the prevalence, associated factors, and geographic areas of D. immitis in dogs in the city of Sousa, Paraíba, Northeast Brazil. A total of 320 dogs were selected and evaluated, 160 domiciled and 160 wandering,…	2022	Alves P.M.M.; Brasil A.W.L.; Galiza G.J.N.; Maia L.A.; Matias I.C.; Oliveira Filho H.S.; Silva C.G.; Soares L.A.; Sousa H.G.F.; Vilela V.L.R.	10.1590/1678-5150-PVB-7041	Pesquisa Veterinaria Brasileira
The molecular basis for SARS-CoV-2 binding to dog ACE2	SARS-CoV-2 can infect many domestic animals, including dogs. Herein, we show that dog angiotensin-converting enzyme 2 (dACE2) can bind to the SARS-CoV-2 spike (S) protein receptor binding domain (RBD), and that both pseudotyped and authentic SARS-CoV-2 can infect dACE2-expressing cells. We solved the crystal structure of RBD in complex with dACE2 and found that the total number of contact residue…	2021	Li H.; Wang L.; Bi Y.; Fan Z.; Gao G.F.; Huang W.; Li Y.; Liao H.; Liu K.; Lu Q.; Ma S.; Qi J.; Sun Y.; Tong Z.; Wang Q.; Xiao H.; Zhang Y.; Zhang Z.; Zhao X.; Zheng A.	10.1038/s41467-021-24326-y	Nature Communications
An outbreak of canine schistosomiasis in Utah: Acquisition of a new snail host (Galba humilis) by Heterobilharzia americana, a pathogenic parasite on the move	Parasites with complex life cycles engaging multiple host species living among different environments well-exemplify the value of a cross-cutting One Health approach to understanding fundamental concerns like disease emergence or spread. Here we provide new information regarding a pathogenic schistosome trematode parasite of both wild and domestic mammals that has recently expanded its known rang…	2021	Alda P.; Brant S.V.; DeJong R.J.; Dolginow S.Z.; Ebbs E.T.; Laidemitt M.R.; Loker E.S.; Pape S.; Pointier J.P.; Sanchez M.C.; Topper C.D.; Verocai G.G.	10.1016/j.onehlt.2021.100280	One Health
Drivers of canine distemper virus exposure in dogs at a wildlife interface in Janos, Mexico	Background: Human population expansion has increased the contact between domestic animals and wildlife, thereby increasing the transmission of infectious diseases including canine distemper virus (CDV). Here, we investigated the risk factors associated with CDV exposure in domestic and wild carnivores from the Janos Biosphere Reserve (JBR), Mexico. Methods: A cross-sectional household questionnai…	2021	Almuna R.; López-Pérez A.M.; Sarmiento R.E.; Suzán G.	10.1002/vro2.7	Veterinary Record Open
Eliminating dog-mediated rabies: challenges and strategies	Rabies is an acute encephalitis caused by a lyssavirus. It is primarily transmitted through bites of infected dogs which results in the worldwide death of an estimated 59000 humans every year. The disease is preventable through the application of post-exposure prophylaxis (PEP) and its elimination has been demonstrated in many countries by applying multiple interventions simultaneously. Nonethele…	2021	Gogoi-Tiwari J.; Robertson I.D.; Tiwari H.K.	10.1186/s44149-021-00023-7	Animal Diseases
Canine and Feline Parasitology: Analogies, Differences, and Relevance for Human Health	Cats and dogs are treated as family members by most pet owners. Therefore, a high quality of veterinary care and preventive medicine is imperative for animal health and welfare and for the protection of humans from zoonotic pathogens. There is a general perception of cats being treated as “small dogs,” especially in the field of clinical parasitology. As a result, several important differences be…	2021	Colombo M.; Di Cesare A.; Diakou A.; Morelli S.; Traversa D.	10.1128/CMR.00266-20	Clinical Microbiology Reviews
Detection and molecular characterization of canine alphacoronavirus in free‐roaming dogs, bangladesh	Canine coronavirus (CCoV) is widespread among the dog population and causes gastro-intestinal disorders, and even fatal cases. As the zoonotic transmission of viruses from animals to humans has become a worldwide concern nowadays, it is necessary to screen free‐roaming dogs for their common pathogens due to their frequent interaction with humans. We conducted a cross‐sec-tional study to detect an…	2022	Rahman M.Z.; Alam M.S.; Hossain M.E.; Islam A.; Islam S.; Miah M.; Rahman M.K.	10.3390/v14010067	Viruses
Why Let the Dogs Out? Exploring Variables Associated with Dog Confinement and General Characteristics of the Free-ranging Owned-Dog Population in a Peri-urban Area	Free-ranging dogs (FRDs), are a problem in several countries, with impacts on humans, domestic animals, and wildlife, although increasing evidence suggests that most FRDs are owned. Therefore, understanding dog ownership on a fine scale is critical. The main objectives of this study were to explore dog management in rural localities from central Chile focusing on modeling owner-related variables …	2022	Astorga F.; Medina-Vogel G.; Organ J.; Poo-Muñoz D.A.	10.1080/10888705.2020.1820334	Journal of Applied Animal Welfare Science
Potential transmission chains of variant B.1.1.7 and co-mutations of SARS-CoV-2	The presence of SARS-CoV-2 mutants, including the emerging variant B.1.1.7, has raised great concerns in terms of pathogenesis, transmission, and immune escape. Characterizing SARS-CoV-2 mutations, evolution, and effects on infectivity and pathogenicity is crucial to the design of antibody therapies and surveillance strategies. Here, we analyzed 454,443 SARS-CoV-2 spike genes/proteins and 14,427 …	2021	Chen L.; Chen S.; Han B.; He Y.; Kang J.-Y.; Li L.; Liu M.-F.; Lu L.; Yi Z.; Zhang J.; Zhang Y.	10.1038/s41421-021-00282-1	Cell Discovery
Predators in northern Germany are reservoirs for parasites of One Health concern	Urbanisation and invasion of wildlife into urban areas as well as human leisure activities create diverse wildlife-domestic animal-human interfaces, increasing the risk of (zoonotic) parasite spillover from sylvatic to domestic and synanthropic cycles. This study investigated the endo- and ectoparasite fauna, emphasising on parasites of One Health Concern, of the most common predators in northern…	2021	Grilo M.L.; Raue K.; Siebert U.; Strube C.; Waindok P.	10.1007/s00436-021-07073-3	Parasitology Research
Reservoir dynamics of rabies in south-east Tanzania and the roles of cross-species transmission and domestic dog vaccination	Understanding the role of different species in the transmission of multi-host pathogens, such as rabies virus, is vital for effective control strategies. Across most of sub-Saharan Africa domestic dogs Canis familiaris are considered the reservoir for rabies, but the role of wildlife has been long debated. Here we explore the multi-host transmission dynamics of rabies across south-east Tanzania. …	2021	Cleaveland S.; Changalucha J.; Donnelly C.A.; Ferguson E.A.; Govella N.J.; Hampson K.; Haydon D.T.; Hayes S.; Lushasi K.; Mchau G.J.; Mpolya E.A.; Mtema Z.; Nonga H.E.; Nouvellet P.; Sambo M.; Steenson R.	10.1111/1365-2664.13983	Journal of Applied Ecology
Unleashing the literature: A scoping review of canine zoonotic and vectorborne disease research in Canis familiaris in North America	Domestic dogs (Canis familiaris) provide important benefits to human beings but can also transmit pathogens. Information on the breadth of canine zoonoses and vectorborne research in North America is scarce. A scoping review was conducted to examine (1) the number and type of canine zoonoses and vectorborne studies in domestic dogs conducted in North America since the start of the 21st century; (…	2021	Filejski C.; Harper S.L.; Julien D.A.; Sargeant J.M.; Versluis A.M.; Waind V.	10.1017/S1466252320000237	Animal Health Research Reviews
Advances in molecular epidemiology of cryptosporidiosis in dogs and cats	The use of molecular tools has led to the identification of several zoonotic Cryptosporidium spp. in dogs and cats. Among them, Cryptosporidium canis and Cryptosporidium felis are dominant species causing canine and feline cryptosporidiosis, respectively. Some Cryptosporidium parvum infections have also been identified in both groups of animals. The identification of C. canis, C. felis and C. par…	2021	Xiao L.; Feng Y.; Guo Y.; Li J.; Ryan U.	10.1016/j.ijpara.2021.03.002	International Journal for Parasitology
The Gut Viral Metagenome Analysis of Domestic Dogs Captures Snapshot of Viral Diversity and Potential Risk of Coronavirus	The close relations between dogs (Canis lupus familiaris) and humans lay a foundation for cross species transmissions of viruses. The co-existence of multiplex viruses in the host accelerate viral variations. For effective prediction and prevention of potential epidemic or even pandemic, the metagenomics method was used to investigate the gut virome status of 45 domestic healthy dogs which have e…	2021	Cheng J.; Li B.; Liu H.; Shen X.; Shi Y.; Tao J.	10.3389/fvets.2021.695088	Frontiers in Veterinary Science
Evidence of influenza infection in dogs and cats in central Chile	As companion animals, dogs and cats live in close contact with humans, generating the possibility of interspecies pathogen transmission events. Equine origin H3N8 and avian origin H5N1 influenza virus have been reported in dogs and cats respectively since 2004 with outbreaks associated with different strains recorded for both species in Asia and North America. To date, there have been no reports …	2021	Amaro A.; Baumberger C.; Berrios F.; Di Pillo F.; Freiden P.; Galdames P.; Hamilton-West C.; Jimenez-Bluhm P.; Marambio V.; Meliopoulos V.; Ruiz S.; Salazar C.; Schultz-Cherry S.; Sepulveda A.; Sharp B.; Tapia D.	10.1016/j.prevetmed.2021.105349	Preventive Veterinary Medicine
Isolation and Genetic Characterization of Canine Parvovirus in a Malayan Tiger	Naïve Felidae in the wild may harbor infectious viruses of importance due to cross-species transmission between the domesticated animals or human–wildlife contact. However, limited information is available on virus shedding or viremia in the captive wild felids, especially in Malaysia. Four infectious viruses of cat, feline herpesvirus (FHV), feline calicivirus (FCV), canine distemper virus (CDV)…	2021	Camalxaman S.N.; Kumar K.; Nur-Farahiyah A.N.; Omar A.R.; Yasmin A.R.	10.3389/fvets.2021.660046	Frontiers in Veterinary Science
First detection of sars-cov-2 b.1.1.7 variant of concern in an asymptomatic dog in spain	Natural SARS-CoV-2 infection in pets has been widely documented during the last year. Although the majority of reports suggested that dogs' susceptibility to the infection is low, little is known about viral pathogenicity and transmissibility in the case of variants of concern, such as B.1.1.7 in this species. Here, as part of a large-scale study on SARS-CoV-2 prevalence in pets in Spain, we have…	2021	Barroso-Arévalo S.; Domínguez L.; Rivera B.; Sánchez-Vizcaíno J.M.	10.3390/v13071379	Viruses
Marked host association and molecular evidence of limited transmission of ticks and fleas between sympatric wild foxes and rural dogs	Wild and domestic carnivores share ectoparasites, although molecular evidence is lacking. The goals of this study were to describe tick and flea infestation in sympatric free-ranging dogs Canis lupus familiaris (Linnaeus, 1758) (Carnivora: Canidae) and Andean foxes Lycalopex culpaeus (Molina, 1782) (Carnivora: Canidae) and to determine whether interspecific transmission occurs. Fleas and ticks re…	2021	Cevidanes A.; Di Cataldo S.; Millán J.; Gonzalez-Acuña D.; Latrofa M.S.; Otranto D.; Ulloa-Contreras C.	10.1111/mve.12515	Medical and Veterinary Entomology
Current state of knowledge about role of pets in zoonotic transmission of SARS-CoV-2	Pets play a crucial role in the development of human feelings, social life, and care. However, in the era of the prevailing global pandemic of COVID-19 disease caused by the severe acute respiratory syndrome coronavirus 2 (SARS-CoV-2), many questions addressing the routes of the virus spread and transmission to humans are dramatically emerging. Although cases of SARS-CoV-2 infection have been fou…	2021	Dróżdż M.; Dudek B.; Janczura A.; Krzyżek P.; Makuch S.; Paluch E.	10.3390/v13061149	Viruses
Cross-species transmission of retroviruses among domestic and wild felids in human-occupied landscapes in Chile	Human transformation of natural habitats facilitates pathogen transmission between domestic and wild species. The guigna (Leopardus guigna), a small felid found in Chile, has experienced habitat loss and an increased probability of contact with domestic cats. Here, we describe the interspecific transmission of feline leukemia virus (FeLV) and feline immunodeficiency virus (FIV) between domestic c…	2021	Acuña F.; Aguilar E.; Cabello J.; García S.; Hidalgo-Hermoso E.; Millán J.; Napolitano C.; Poulin E.; Sacristán I.; Terio K.A.; Barrs V.; Beatty J.; Johnson W.E.; José López M.; Sanderson J.	10.1111/eva.13181	Evolutionary Applications
Zoonotic risk: One more good reason why cats should be kept away from bats	Bats are often unfairly depicted as the direct culprit in the current COVID‐19 pandemic, yet the real causes of this and other zoonotic spillover events should be sought in the human impact on the environment, including the spread of domestic animals. Here, we discuss bat predation by cats as a phenomenon bringing about zoonotic risks and illustrate cases of observed, suspected or hypothesized pa…	2021	Ancillotto L.; Bosso L.; Mori E.; Russo D.; Salinas‐ramos V.B.	10.3390/pathogens10030304	Pathogens
Whole-genome analyses of extended-spectrum or AmpC β-lactamase-producing Escherichia coli isolates from companion dogs in Japan	The emergence and global spread of extended-spectrum or AmpC β-lactamase (ESBL/ AmpC)-producing Enterobacteriaceae in companion animals have led to the hypothesis that companion animals might be reservoirs for cross-species transmission because of their close contact with humans. However, current knowledge in this field is limited; therefore, the role of companion animals in cross-species transmi…	2021	Furuya M.; Hatoya S.; Matsumoto Y.; Mie K.; Miyake M.; Motooka D.; Nakamura S.; Shimada T.; Shimamura S.; Tani H.; Yasugi M.	10.1371/journal.pone.0246482	PLoS ONE
Subtype characterization and zoonotic potential of cryptosporidium felis in cats in Guangdong and Shanghai, China	Cryptosporidium felis is an important cause of feline and human cryptosporidiosis. However, the transmission of this pathogen between humans and cats remains controversial, partially due to a lack of genetic characterization of isolates from cats. The present study was conducted to examine the genetic diversity of C. felis in cats in China and to assess their potential zoonotic transmission. A ne…	2021	Xiao L.; Feng Y.; Guo S.; Guo Y.; Li J.; Li N.; Liang R.; Yang F.	10.3390/pathogens10020089	Pathogens
Pet and Stray Dogs as Reservoirs of Antimicrobial-Resistant Escherichia coli	The close contact between dogs and humans creates the best bridge for interspecies transmission of antimicrobial-resistant bacteria. The surveillance of its resistance including the detection of extended-spectrum beta-lactamases (ESBLs) in Escherichia coli as indicator bacteria is an important tool to control the use of antimicrobials. The aim of this research was to evaluate the E. coli resistan…	2021	Buchamer A.; Buldain D.; Chirino-Trejo M.; Gortari Castillo L.; Marchetti L.; Mestorino N.	10.1155/2021/6664557	International Journal of Microbiology
Cross-Sectional Study on Dermatological Affections of Companion Animals Caused by Dermatophytes and other Keratinophilic Fungi in Greater Cairo Area, Egypt	The colonization of fungal organisms on different parts of the integumentary system of a wide range of animal species is very common as a part of normal dermal mycobiota or through infection. Primary fungal colonization is mainly caused by different dermatophytes, while secondary fungal colonization is caused mostly by non-dermatophyte keratinophilic fungi and was found to be associated with part…	2021	Elyazeed H.S.A.; Hassanien H.A.; Sayed R.H.	10.17582/journal.aavs/2021/9.4.615.622	Advances in Animal and Veterinary Sciences
Prevalence, Colonization, Epidemiology, and Public Health Significance of Clostridioides difficile in Companion Animals	Clostridioides difficile, previously Clostrdium difficile, is a major cause of antibiotic-associated enteric disease in humans in hospital settings. Increased incidence of C. difficile infection (CDI) in community settings raises concerns over an alternative source of CDI for humans. The detection of genetically similar and toxigenic C. difficile isolates in companion animals, including asymptoma…	2020	Hernandez B.G.; Mooyottu S.; Sponseller B.; Tangudu C.; Vinithakumari A.A.	10.3389/fvets.2020.512551	Frontiers in Veterinary Science
A systematic review and meta-analysis on the global prevalence of microsporidia infection among dogs: A zoonotic concern	Background: Microsporidiosis is an emerging zoonotic disease that is considered a global public health concern. Dogs are suggested as one of potential reservoirs for transmitting the microsporidia infection to humans. However, there is little data on distribution of microsporidia in dogs. The current study aimed to evaluate the global prevalence and genetic diversity of microsporidia infection am…	2020	Bahadory S.; Khazaei S.; Taghipour A.	10.1186/s41182-020-00265-0	Tropical Medicine and Health
Canine distemper in neotropical procyonids: Molecular evidence, humoral immune response and epidemiology	Canine Distemper Virus (CDV) can produce a fatal multisystem disease in carnivores and other mammals and is an important threat for wildlife conservation. However, integrative and comparative studies in wild carnivores are scarce and some areas of the world lack of genetic studies. We explore the dynamic of host-CDV in a procyonid community during an outbreak. This study reports for the first tim…	2020	Aguilar-Setién A.; Aréchiga-Ceballos N.; Iturbe-Ramírez R.; López-Díaz O.; Martínez-Hernández F.; Muñoz-García C.I.; Rendón-Franco E.; Rodríguez-Cabo-Mercado R.; Verdugo-Rodríguez A.; Villalobos G.; Villanueva-García C.	10.1016/j.virusres.2020.198164	Virus Research
Evaluation of the worldwide occurrence of rabies in dogs and cats using a simple and homogenous framework for quantitative risk assessments of rabies reintroduction in disease-free areas through pet movements	Dog and cat rabies cases imported from rabies enzootic countries represent a major threat for areas that have acquired rabies-free status and quantitative risk analyses (QRAs) are developed in order to assess this risk of rabies reintroduction through dog and cat movements. Herein we describe a framework to evaluate dog and cat rabies incidence levels in exporting countries along with the associa…	2020	Canini L.; Cliquet F.; Crozet G.; Dufour B.; Rivière J.; Robardet E.	10.3390/vetsci7040207	Veterinary Sciences
Presence of Endogenous Viral Elements Negatively Correlates with Feline Leukemia Virus Susceptibility in Puma and Domestic Cat Cells	While feline leukemia virus (FeLV) has been shown to infect felid species other than the endemic domestic cat host, differences in FeLV susceptibility among species has not been evaluated. Previous reports have noted a negative correlation between endogenous FeLV (enFeLV) copy number and exogenous FeLV (exFeLV) infection outcomes in domestic cats. Since felids outside the genus Felis do not harbo…	2020	Vandewoude S.; Chiu E.S.	10.1128/JVI.01274-20	Journal of Virology
Cat-dependent diseases cost Australia AU$6 billion per year through impacts on human health and livestock production	Context: Cats are the definitive or primary host for pathogens that cause diseases in people and livestock. These cat-dependent diseases would not occur in Australia if cats had not been introduced, and their ongoing persistence depends on contacts with cats. Toxoplasma gondii is a protozoan parasite that cycles between cats and any other warm-blooded animals. People infected by T. gondii may app…	2020	Dickman C.R.; Legge S.; Read J.L.; Taggart P.L.; Woinarski J.C.Z.	10.1071/WR20089	Wildlife Research
Evidence for interspecies transmission route of pseudorabies virus via virally contaminated fomites	Pseudorabies virus (PRV) is a zoonotic agent with a wide host range, causing significant economic losses in animal husbandry and potential public health risk globally. The causative agent has recently gained attention due to the inter-species transmission among different species of animals, even human beings. Although PRV's prevalence is found in many species of animals, regardless of whether the…	2020	Li H.; Cui S.; Liang R.; Lin W.; Pang Y.; Shi L.	10.1016/j.vetmic.2020.108912	Veterinary Microbiology
Occurrence of antibodies against SARS-CoV-2 in the domestic cat population of Germany	Domestic cats (Felis catus) are popular companion animals that live in close contact with their human owners. Therefore, the risk of a trans-species spreading event between domestic cats and humans is ever-present. Shortly after the emergence of the severe acute respiratory syndrome coronavirus 2 (SARS-CoV-2) and its rapid spread around the world, the role of domestic cats in the transmission cyc…	2020	Beer M.; Hoffmann D.; Michelitsch A.; Wernike K.	10.3390/vaccines8040772	Vaccines
Canine vaccination in Germany: A survey of owner attitudes and compliance	Background Vaccination is the most important preventive measure for protection against infectious diseases in humans and companion animals. Nevertheless, scepticism about the safety and importance of vaccines is increasing in human and in veterinary medicine. Although owner attitudes towards vaccination have been investigated in cats, there are no similar studies in dogs. The goals of this study …	2020	Bergmann M.; Eschle S.; Fischer S.; Hartmann K.; Klima A.; Rieger A.	10.1371/journal.pone.0238371	PLoS ONE
Truncation of PA-X contributes to virulence and transmission of H3N8 and H3N2 canine influenza viruses in dogs	Equine-origin H3N8 and avian-origin H3N2 canine influenza viruses (CIVs) prevalent in dogs are thought to pose a public health threat arising from intimate contact between dogs and humans. However, our understanding of CIV virulence is still limited. Influenza A virus PA-X is a fusion protein encoded in part by a +1 frameshifted open reading frame (X-ORF) in segment 3. The X-ORF can be translated…	2020	Iqbal M.; Liu J.; Liu L.; Ma C.; Pu J.; Shen Y.; Song S.; Sun H.; Sun Y.; Tong Q.; Wang T.	10.1128/JVI.00949-20	Journal of Virology
Operational K9s in the COVID-19 World	Severe acute respiratory syndrome coronavirus 2 (SARS-Cov-2) is hypothesized to have originated from a spillover event from an animal reservoir. This has raised many questions, with an important one being whether the widely dissem-inated coronavirus disease 2019 (COVID-19) is transmissible to other animal species. SARS-CoV-2 is primarily transmitted person to person. K9-to-human transmission, alt…	2020	Ariyaprakai N.; Cativo M.; Gray B.; Palmer L.; St. George D.; Tagore A.	10.55460/W1F0-9CQG	Journal of Special Operations Medicine
Diagnosis of human and canine Brucella canis infection: development and evaluation of indirect enzyme-linked immunosorbent assays using recombinant Brucella proteins	Brucella canis, a Gram-negative coccobacilli belonging to the genus Brucellae, is a pathogenic bacterium that can produce infections in dogs and humans. Multiple studies have been carried out to develop diagnostic techniques to detect all zoonotic Brucellae. Diagnosis of Brucella canis infection is challenging due to the lack of highly specific and sensitive diagnostic assays. This work was divid…	2020	Alzate J.F.; Dabral N.; de la Cuesta Zuluaga J.J.; Garcia-Montoya G.M.; Olivera-Angel M.; Sánchez-Jiménez M.M.; Vemulapalli R.	10.1016/j.heliyon.2020.e04393	Heliyon
Replication of a Dog-Origin H6N1 influenza virus in cell culture and mice	The world s first natural avian-origin H6N1 influenza A virus infection case in dogs was confirmed in Taiwan in 2014. The H6N1 virus in chickens has been endemic in Taiwan since 1972. Whether the dog H6N1 virus has interspecies transmission potential is the key issue we aim to understand. Following one virus passage in embryonated eggs and two further passages in MDCK cells, we obtained two virus…	2020	Chang H.-W.; Chen H.-W.; Hsu W.-E.; Huang C.-H.; Lin H.-J.; Lin H.-Y.; Shih C.-H.; Teng K.-H.; Tsai S.-K.; Wang L.-C.	10.3390/v12070704	Viruses
Seroprevalence of pathogenic Leptospira serovars in hunting dog in Bosnia and Herzegovina; [Istraživanje prisustva različitih serovarova Leptospirae Interrogans u lovačkih pasa u Bosni i Hercegovini]	Leptospirosis is an acute, subacute and chronical contagious disease of animals and humans. Causative agents of this disease belong to the genus Leptospira, family Leptospiraca. As a disease of wild animals, leptospirosis is widespread through Europe. Certain wild animals (rodents, fox and wild boars) are important reservoirs and highly probable vectors for the spread of infection into domestic a…	2020	Bejdić P.; Dovč A.; Knific R.L.; Velić L.; Ćutuk A.; Čengić B.; Šaljić E.	10.46419/VS.51.5.8	Veterinarska Stanica
First European report of Francisella tularensis subsp. holarctica isolation from a domestic cat	Francisella tularensis subsp. holarctica is a select agent causing life-threatening tularemia. It has been isolated from humans and animals, mainly lagomorphs and rodents, rarely other wild carnivore species. Increasing numbers of human tularemia cases have been reported during the last 5 years in Switzerland. Here we report the first isolation of Francisella tularensis subsp. holarctica from a d…	2020	Origgi F.C.; Ryser-Degiorgis M.-P.; Borel S.; Brodard I.; Francey T.; Jores J.; Kittl S.; Schweighauser A.	10.1186/s13567-020-00834-5	Veterinary research
A one health perspective on the human-companion animal relationship with emphasis on zoonotic aspects	Over time the human-animal bond has been changed. For instance, the role of pets has changed from work animals (protecting houses, catching mice) to animals with a social function, giving companionship. Pets can be important for the physical and mental health of their owners but may also transmit zoonotic infections. The One Health initiative is a worldwide strategy for expanding collaborations i…	2020	Lipman L.J.A.; Overgaauw P.A.W.; van Hagen M.A.E.; Vinke C.M.	10.3390/ijerph17113789	International Journal of Environmental Research and Public Health
Isolation and Identification of Zoonotic Bacteria from House and Guard Dogs	This study was carried out in Baghdad province during the period from January to June 2016, in which bacterial isolation from fecal samples of 84 dogs; field guard, domestic (pet) and K9), both genders and different ages for the purpose of isolating the zoonotic pathogenic bacteria from feces of these different types of dogs, which may cause infection to their owners, and to identified the types …	2020	AbdAl-Rudha A.M.H.; Al-Nasiry B.S.A.-N.; Alrammah H.S.A.A.	10.35124/bca.2020.20.1.457	Biochemical and Cellular Archives
Fecal shedding of Salmonella spp., Clostridium perfringens, and Clostridioides difficile in dogs fed raw meat-based diets in Brazil and their owners' motivation	The present study aimed to explore the motivations of Brazilian dog owners and their knowledge about the risks related to raw meat-based diets (RMBD) as well as to evaluate important enteropathogens such as Salmonella spp., C. perfringens, and C. difficile, in feces of dogs fed different diets. The majority of the pet owners (69.3%) reported to have chosen this diet for their dogs, considering it…	2020	Bagno R.M.; Diniz A.N.; Junior C.A.O.; Lobato F.C.F.; Lopes E.O.; Ramos C.P.; Silva R.O.S.; Viegas F.M.; Xavier R.G.C.	10.1371/journal.pone.0231275	PLoS ONE
Spain as a dispersion model for Thelazia callipaeda eyeworm in dogs in Europe	Thelazia callipaeda (Spirurida, Thelaziidae) causes ocular infection in carnivorous animals and humans. While growing numbers of companion dogs and sometimes cats are being diagnosed with thelaziosis, little is known about its real spread. As it has been also diagnosed in wild animals and human beings, it is considered a potential emerging zoonotic disease. This study provides information about t…	2020	Barrera J.P.; Checa R.; Domínguez I.; Gálvez R.; Hernández M.; Marino V.; Mascuñán C.; Miró G.; Montoya A.; Sarquis J.; Zenker C.	10.1016/j.prevetmed.2020.104883	Preventive Veterinary Medicine
A systematic review and meta-Analysis of canine, feline and human Toxocara infections in sub-Saharan Africa	Toxocariasis is an emerging zoonotic disease caused by Toxocara canis and T. cati. Toxocariasis and its etiological agents are of global public health importance, whose burden appears underestimated, especially in sub-Saharan Africa (SSA). The diversity in the transmission routes of these parasites contributes to disease prevalence and often hinders disease control measures. This study aimed to r…	2020	Kalinda C.; Mukaratirwa S.; Omonijo A.O.	10.1017/S0022149X19000889	Journal of Helminthology
Prevalence of Coxiella burnetii seropositivity and shedding in farm, pet and feral cats and associated risk factors in farm cats in Quebec, Canada	Cats represent a potential source of Coxiella burnetii, the aetiological agent of Q fever in humans. The prevalence and risk factors of C. burnetii infection in farm, pet and feral cats were studied in Quebec, Canada, using a cross-sectional study. Serum samples were tested using a specific enzyme-linked immunosorbent assay (ELISA) for the presence of antibodies against C. burnetii, whereas recta…	2020	Arsenault J.; Bélanger D.; Cyr J.; Côté J.-C.; Desrosiers A.; Gagnon C.A.; Harel J.; Leboeuf A.; Tremblay D.; Turcotte M.-E.	10.1017/S0950268821000364	Epidemiology and Infection
Development of a real-time PCR assay for detection of Cryptosporidium canis in dog fecal samples	Cryptosporidiosis is an emerging zoonotic disease caused by the worldwide distributed parasitic protozoa Cryptosporidium spp. The host-adapted species Cryptosporidium canis is most frequently found in dogs, although human infections with this species have been described. This study aimed to develop a real-time PCR targeting the HSP70 protein gene for C. canis DNA detection in dog fecal samples co…	2019	do Nascimento I.G.; Homem C.G.; Meireles M.V.; Santana B.N.	10.1016/j.vprsr.2019.100345	Veterinary Parasitology: Regional Studies and Reports
Of microbes and mange: Consistent changes in the skin microbiome of three canid species infected with Sarcoptes scabiei mites	Background: Sarcoptic mange is a highly contagious skin disease caused by the ectoparasitic mite Sarcoptes scabiei. Although it afflicts over 100 mammal species worldwide, sarcoptic mange remains a disease obscured by variability at the individual, population and species levels. Amid this variability, it is critical to identify consistent drivers of morbidity, particularly at the skin barrier. Me…	2019	Decandia A.L.; Leverett K.N.; Vonholdt B.M.	10.1186/s13071-019-3724-0	Parasites and Vectors
Serological screening for coronavirus infections in cats	Coronaviruses (CoVs) are widespread among mammals and birds and known for their potential for cross-species transmission. In cats, infections with feline coronaviruses (FCoVs) are common. Several non-feline coronaviruses have been reported to infect feline cells as well as cats after experimental infection, supported by their ability to engage the feline receptor ortholog for cell entry. However,…	2019	Bosch B.-J.; Egberink H.; Li W.; Schuurman N.; Van Kuppeveld F.; Zhao S.	10.3390/v11080743	Viruses
Plague-Positive Mouse Fleas on Mice before Plague Induced Die-Offs in Black-Tailed and White-Tailed Prairie Dogs	Plague is a lethal zoonotic disease associated with rodents worldwide. In the western United States, plague outbreaks can decimate prairie dog (Cynomys spp.) colonies. However, it is unclear where the causative agent, Yersinia pestis, of this flea-borne disease is maintained between outbreaks, and what triggers plague-induced prairie dog die-offs. Less susceptible rodent hosts, such as mice, coul…	2019	Boulerice J.T.; Bron G.M.; Malavé C.M.; Osorio J.E.; Rocke T.E.	10.1089/vbz.2018.2322	Vector-Borne and Zoonotic Diseases
Sporotrichosis outburst after cancer chemotherapy in a dog	Background: Sporotrichosis is a dermatozoonosis that affects mammals in general, with the domestic feline (Felis catus) being the most epidemiologically important species. However, diagnosis of this disease in dogs is important considering the proximity with people and with other communicants. The epidemiology of sporotrichosis is already known in some states of Brazil, especially in the southeas…	2019	Braga F.R.; da Paz J.S.; Da Silva L.T.; de Jesus Pinto A.C.; de Sena B.V.; dos Santos Horta R.; Farias P.C.G.; Ferraz C.M.; Intra N.R.; Tobias F.L.	10.22456/1679-9216.97397	Acta Scientiae Veterinariae
Who let the cats out? A global meta-analysis on risk of parasitic infection in indoor versus outdoor domestic cats (Felis catus)	Parasitic infection risks in domestic animals may increase as a result of outdoor activities, often leading to transmission events to and from owners, other domestic animals and wildlife. Furthermore, outdoor access has not been quantified in domestic animals as a risk factor with respect to latitude or parasite transmission pathway. Cats are an ideal model to test parasitic infection risk in out…	2019	Chalkowski K.; Lepczyk C.A.; Wilson A.E.; Zohdy S.	10.1098/rsbl.2018.0840	Biology Letters
New world origin of canine distemper: Interdisciplinary insights	Objective: Canine distemper virus (CDV), human measles virus (HMV), and rinderpest virus (RPV) of cattle are morbilliviruses that have caused devastating outbreaks for centuries. This paper seeks to reconstruct the evolutionary history of CDV. Materials and methods: An interdisciplinary approach is adopted, synthesizing paleopathological analysis of 96 Pre-Columbian dogs (750–1470 CE) from the We…	2019	Blick J.P.; Bolon B.; Buikstra J.; Hogan R.J.; Kelderhouse C.; Uhl E.W.	10.1016/j.ijpp.2018.12.007	International Journal of Paleopathology
The most significant parvovirus infection in Croatian domestic animals; [Najznačajnije infekcije parvovirusima domaćih životinja]	The large Parvoviridae family of viruses is spread all over the world and endangers human and animal health, especially domestic animals, cats, dogs and horses. Signs of infection with viruses of the Parvoviridae family vary from completely undetectable to life-threatening agents, and may result in massive economic losses. Due to the more effective defence, attention is currently focused on veter…	2019	Jemeršić L.; Keros T.; Prpić J.; Želježić D.		Veterinarska Stanica
Transmission pathways and spillover of an erythrocytic bacterial pathogen from domestic cats to wild felids	Many pathogens infect multiple hosts, and spillover from domestic to wild species poses a significant risk of spread of diseases that threaten wildlife and humans. Documentation of cross-species transmission, and unraveling the mechanisms that drive it, remains a challenge. Focusing on co-occurring domestic and wild felids, we evaluate possible transmission mechanisms and evidence of spillover of…	2018	Antolin M.F.; Carver S.; Crooks K.R.; Kellner A.; Lappin M.; McKee C.D.; Scorza V.; Vandewoude S.	10.1002/ece3.4451	Ecology and Evolution
Public opinions on strategies for managing stray cats and predictors of opposition to trap-neuter and return in Brisbane, Australia	A survey of Brisbane residents was undertaken to investigate community attitudes toward urban stray cats and their management. Surveys were distributed to 84 medical and dental practices across Brisbane City, and were completed by 305 patients and staff. Practices were targeted to achieve a sample of respondents from a representative distribution of socioeconomic backgrounds. After being informed…	2019	Fisher G.; Hayward A.; Lamb K.; Rand J.	10.3389/fvets.2018.00290	Frontiers in Veterinary Science
Cytokine and Chemokine Concentrations as Biomarkers of Feline Mycobacteriosis	Mycobacteriosis is an emerging zoonotic disease of domestic cats and timely, accurate diagnosis is currently challenging. To identify differential cytokine/chemokine concentrations in serum/plasma of cats, which could be diagnostic biomarkers of infection we analysed plasma/serum from 116 mycobacteria-infected cats, 16 healthy controls and six cats hospitalised for unrelated reasons was analysed …	2018	Alexander J.; Gunn-Moore D.A.; Hope J.C.; McCulloch L.; O'Halloran C.; Rentoul L.	10.1038/s41598-018-35571-5	Scientific Reports
Serological evidence of canine influenza virus infection in shelter dogs in Turkey	Influenza virus infection is an important disease which occurs in humans and a variety of animals. Because of the wide host adaptation and segmented genome, there is always the possibility of mutations and interspecies transmission of the influenza virus. Our study is the first to draw attention to canine influenza infection in Turkey. For this purpose, 208 sera and swab samples were collected fr…	2018	Aktas M.S.; Aydin H.; Aydin O.; Kirbas A.; Kirmizi G.A.; Timurkan M.O.	10.21521/mw.5986	Medycyna Weterynaryjna
Pet cats, medicine and art; [Mascotas felinas, medicina y arte]	The author in this short text remembers the passing of a beloved pet cat. Cats are beautiful animals and wonderful companions. They evolved together with humans in Africa, subsequently spread over the five continents with them, and became the subject of many human cultural activities, including art, poetry and religion. Abandoned and roaming free, cats readily return to the wild, potentially acqu…	2019	Cabello C. F.	10.4067/S0034-98872019000100091	Revista Medica de Chile
“My Dog Deafened Me!”: Case Report of Capnocytophaga canimorsus Infection and Literature Review	Capnocytophaga canimorsus infection is an emerging zoonotic disease that could cause meningitis and subsequent sensorineural hearing loss (SNHL), especially in the immunocompromised population. It is a gram-negative rod that belongs to the normal oral flora of dogs and cats and may be transmitted to humans by biting or licking. Our case report and literature review showed that this postmeningitic…	2019	Al Oraimi M.; Benkhatar H.; Cadre B.; Grinholtz-Haddad J.	10.1002/lary.27477	Laryngoscope
Owner awareness and knowledge of canine leptospirosis as a zoonotic disease in Morogoro, Tanzania	Background: Leptospirosis is a neglected disease of worldwide distribution, affecting both human and animals caused by infection with pathogenic species of the genus Leptospira. This study was carried out to determine the awareness of canine leptospirosis among dog keeping communities in Morogoro, Tanzania. Methods: Awareness among dog owners for canine leptospirosis was assessed using semi-struc…	2018	Katakweba A.; Machang'u R.; Said K.	10.4314/thrb.v20i4.9	Tanzania Journal of Health Research
Cat scratch disease as zoonosis: Pathogenesis, clinical symptoms, diagnosis; [Choroba kociego pazura jako zoonoza: Patogeneza, objawy kliniczne, rozpoznawanie]	The cat scratch disease in humans is caused by the bacteria Bartonella henselae. The disease can take many different forms: from asymptomatic cases, cases of skin lesions, fever of unknown origin, enlargement of lymph nodes, ophthalmologic disorders, to severe cases involving inflammation of the brain and spinal cord or endocarditis. The reservoir of B. henselae for humans are domestic animals, e…	2018	Adaszek Ł.; Mazurek Ł.; Winiarczyk S.	10.21521/mw.5997	Medycyna Weterynaryjna
Landscape structures affect risk of canine distemper in urban wildlife	Urbanization rapidly changes landscape structure worldwide, thereby enlarging the human-wildlife interface. The emerging urban structures should have a key influence on the spread and distribution of wildlife diseases such as canine distemper, by shaping density, distribution and movements of wildlife. However, little is known about the role of urban structures as proxies for disease prevalence. …	2018	Aue A.; Benhaiem S.; Börner K.; Gras P.; Kleinschmit B.; Knuth S.; Kramer-Schadt S.; Marescot L.; Wittstatt U.	10.3389/fevo.2018.00136	Frontiers in Ecology and Evolution
Clonally diverse methicillin and multidrug resistant coagulase negative staphylococci are ubiquitous and pose transfer ability between pets and their owners	Sixty-eight owners and 66 pets, from 43 unrelated pet-owning households were screened for methicillin-resistant coagulase negative staphylococci (MRCoNS), potential cases of MRCoNS interspecies transmission (IT), and persistence. MRCoNS isolates were identified by microbiological and molecular tests. MLST-based phylogenetic analysis was performed in Staphylococcus epidermidis isolates. Antimicrob…	2019	Ceballos S.; Gómez-Sanz E.; Ruiz-Ripa L.; Torres C.; Zarazaga M.	10.3389/fmicb.2019.00485	Frontiers in Microbiology
Sharing more than friendship – transmission of NDM-5 ST167 and CTX-M-9 ST69 Escherichia coli between dogs and humans in a family, finland, 2015	Introduction: Carbapenemase-producing Enterobacteria (CPE) have rarely been reported in dogs, and never in animals in Finland. However, in April 2015, two merope-nem-resistant Escherichia coli were identified from two dogs in one family. Both dogs suffered from chronic otitis externa. Methods: Epidemiological and molecular investigations (pulsed-field gel electrophoresis (PFGE), multilocus sequen…	2018	Eklund M.; Grönthal T.; Jalava J.; Nykäsenoja S.; Pekkanen K.; Rantala M.; Österblad M.	10.2807/1560-7917.ES.2018.23.27.1700497	Eurosurveillance
Urinary shedding of pathogenic leptospira in stray dogs and cats, Algiers: A prospective study	Background Leptospirosis is an important worldwide zoonosis. This disease is caused by pathogenic species of the genus Leptospira which are maintained in the environment via chronic renal infection of carrier animals which can be asymptomatic excretors of the organisms in their urines and become a source of infection for humans and other hosts. The prevalence of animal leptospirosis in Algiers, A…	2018	Ait-Oudhia K.; Bessas A.; Bitam I.; Bouam A.; Drancourt M.; Ghaoui H.; Hezil D.; Zaidi S.	10.1371/journal.pone.0197068	PLoS ONE
Interspecies transmission of emotional information via chemosignals: from humans to dogs (Canis lupus familiaris)	We report a study examining interspecies emotion transfer via body odors (chemosignals). Do human body odors (chemosignals) produced under emotional conditions of happiness and fear provide information that is detectable by pet dogs (Labrador and Golden retrievers)? The odor samples were collected from the axilla of male donors not involved in the main experiment. The experimental setup involved …	2018	Alterisio A.; Aria M.; D'Aniello B.; Scandurra A.; Semin G.R.	10.1007/s10071-017-1139-x	Animal Cognition
Isolation of dermatophytes from the hair coat of healthy Persian cats without skin lesions from commercial catteries located in São Paulo metropolitan area, Brazil	Background: The study of the epidemiological chain of dermatophytosis, particularly those related to zoophilic fungi, is extremely important because of its frequent occurrence, the high infectivity of the agent, and its anthropozoonotic character. In all latitudes, asymptomatic cats are considered the main reservoirs and sources of dermatophyte infection. The study aimed to characterize the frequ…	2018	Daniel A.G.T.; Larsson C.E.; Nitta C.Y.; Santana A.E.; Taborda C.P.	10.22456/1679-9216.81298	Acta Scientiae Veterinariae
Presence of resistance against 'highest priority critically important antimicrobials' in Escherichia coli isolates from dogs and cats; [Voorkomen van resistentie tegen de 'meest kritisch belangrijke antimicrobiële geneesmiddelen' bij Escherichia coli-isolaten van hond en kat]	A descriptive retrospective analysis of 811 antibiograms in dogs and cats was carried out in order to get a better insight into the prevalence of antimicrobial resistance against 'critically important antimicrobials with highest priority for human medicine' in dogs and cats. A veterinary diagnostic laboratory performed antimicrobial susceptibility testing on 811 Escherichia coli isolates obtained…	2018	Boyen F.; Chantziaras I.; Dewulf J.; Haesebrouck F.; Paepe D.; Sarrazin S.; Van Cleven A.		Vlaams Diergeneeskundig Tijdschrift

## Sheet: Specific diseases
Title	Abstract	Publication Year	Authors	DOI	Journal
The influence of landscape structure on the dispersal pattern of yellow fever virus in the state of São Paulo	Man-made changes to the landscape play a crucial role in altering the epidemiologic patterns of infectious diseases, mainly as a result of pathogen spillover. Sylvatic yellow fever is ideally suited to modeling of this phenomenon as the risk of transmission of the disease as well as its circulation and dispersal are associated with forest fragmentation. In this study we investigated the temporal …	2022	Laporta G.Z.; Marrelli M.T.; Medeiros-Sousa A.R.; Mucci L.F.; Prist P.R.; Wilk-da-Silva R.	10.1016/j.actatropica.2022.106333	Acta Tropica
Wildlife Trade and COVID-19: Towards a Criminology of Anthropogenic Pathogen Spillover	The general remit of this paper is the role of wildlife trade in pathogen spillover. Its underlying assumption is that, so far from being the exclusive domain of the life sciences, the study of pathogen spillover will be greatly enhanced by multi-perspectival approaches, including One Health and those employed here, namely, non-speciesist green criminology and critical animal studies. The paper m…	2021	Beirne P.	10.1093/bjc/azaa084	British Journal of Criminology
What is stirring in the reservoir? Modelling mechanisms of henipavirus circulation in fruit bat hosts	Pathogen circulation among reservoir hosts is a precondition for zoonotic spillover. Unlike the acute, high morbidity infections typical in spillover hosts, infected reservoir hosts often exhibit low morbidity and mortality. Although it has been proposed that reservoir host infections may be persistent with recurrent episodes of shedding, direct evidence is often lacking. We construct a generaliz…	2019	Becker D.J.; Cunningham A.A.; Garnier R.; Gibson L.; Glennon E.E.; Hayman D.T.S.; Peel A.J.; Plowright R.K.; Restif O.; Suu-Ire R.D.; Wood J.L.N.	10.1098/rstb.2019.0021	Philosophical Transactions of the Royal Society B: Biological Sciences
Exposure of larvae of the solitary bee osmia bicornis to the honey bee pathogen nosema ceranae affects life history	Wild bees are important pollinators of wild plants and agricultural crops and they are threatened by several environmental stressors including emerging pathogens. Honey bees have been suggested as a potential source of pathogen spillover. One prevalent pathogen that has recently emerged as a honey bee disease is the microsporidian Nosema ceranae. While the impacts of N. ceranae in honey bees are …	2019	Bramke K.; McMahon D.P.; Müller U.; Rolff J.	10.3390/insects10110380	Insects
Dynamic of Mycobacterium avium subspecies paratuberculosis infection in a domestic–wildlife interface: Domestic sheep and guanaco as reservoir community	Natural herbivore populations have experienced uninterrupted pressures from direct and evident domestic-wildlife interactions and competition, to indirect or less obvious ones such as pathogen transmission. Thus, pathogen spillover between wild and domestic animals is a constant concern because the domestic–wildlife interface represents the ecological frontier in which pathogen transmission takes…	2022	Collado B.; Corti P.; Moraga C.A.; Radic-Schilling S.; Ruiz-Aravena M.; Salgado M.; Tejeda C.	10.1111/tbed.14277	Transboundary and Emerging Diseases
Bridging the gap: Using reservoir ecology and human serosurveys to estimate Lassa virus spillover in West Africa	Forecasting the risk of pathogen spillover from reservoir populations of wild or domestic animals is essential for the effective deployment of interventions such as wildlife vaccination or culling. Due to the sporadic nature of spillover events and limited availability of data, developing and validating robust, spatially explicit, predictions is challenging. Recent efforts have begun to make prog…	2021	Barry P.A.; Basinski A.J.; Bird B.H.; Fichet-Calvet E.; Gessler P.E.; Ghersi B.M.; Jarvis M.A.; Layman N.C.; Monagin C.; Nuismer S.L.; Remien C.H.; Sjodin A.R.; Varrelman T.J.; Wolking D.J.	10.1371/journal.pcbi.1008811	PLoS Computational Biology
Cross-species transmission and evolutionary dynamics of canine distemper virus during a spillover in African lions of Serengeti National Park	The outcome of pathogen spillover from a reservoir to a novel host population can range from a “dead-end” when there is no onward transmission in the recipient population, to epidemic spread and even establishment in new hosts. Understanding the evolutionary epidemiology of spillover events leading to discrete outcomes in novel hosts is key to predicting risk and can lead to a better understandin…	2020	Cleaveland S.; Craft M.E.; Davis B.W.; Dubovi E.; Eblate E.; Fountain-Jones N.; Mills L.S.; Packer C.; Roelke-Parker M.; Schwartz M.; Weckworth J.K.	10.1111/mec.15449	Molecular Ecology
Experimental infection of bumblebees with honeybee-associated viruses: no direct fitness costs but potential future threats to novel wild bee hosts	Pathogen spillover represents an important cause of biodiversity decline. For wild bee species such as bumblebees, many of which are in decline, correlational data point towards viral spillover from managed honeybees as a potential cause. Yet, impacts of these viruses on wild bees are rarely evaluated. Here, in a series of highly controlled laboratory infection assays with well-characterized vira…	2020	Paxton R.J.; Streicher T.; Tehel A.; Tragust S.	10.1098/rsos.200480	Royal Society Open Science
Virus isolation data improve host predictions for New World rodent orthohantaviruses	Identifying reservoir host species is crucial for understanding the ecology of multi-host pathogens and predicting risks of pathogen spillover from wildlife to people. Predictive models are increasingly used for identifying ecological traits and prioritizing surveillance of likely zoonotic reservoirs, but these often employ different types of evidence for establishing host associations. Compariso…	2022	Becker D.J.; Carlson C.J.; Forbes K.M.; Mull N.	10.1111/1365-2656.13694	Journal of Animal Ecology
Improving risk assessment of the emergence of novel influenza A viruses by incorporating environmental surveillance	Reassortment is an evolutionary mechanism by which influenza A viruses (IAV) generate genetic novelty. Reassortment is an important driver of host jumps and is widespread according to retrospective surveillance studies.However, predicting the epidemiological risk of reassortant emergence in novel hosts from surveillance data remains challenging. IAV strains persist and cooccur in the environment,…	2019	Abdo Z.; Hopken M.W.; Lloyd-Smith J.O.; Parrish C.; Pepin K.M.; Piaggio A.J.; Riley S.; Shriner S.A.; Spackman E.	10.1098/rstb.2018.0346	Philosophical Transactions of the Royal Society B: Biological Sciences
Detection of lotmaria passim, crithidia mellificae and replicative forms of deformed wing virus and kashmir bee virus in the small hive beetle (Aethina tumida)	Knowledge regarding the honey bee pathogens borne by invasive bee pests remains scarce. This investigation aimed to assess the presence in Aethina tumida (small hive beetle, SHB) adults of honey bee pathogens belonging to the following groups: (i) bacteria (Paenibacillus larvae and Melissococcus plutonius), (ii) trypanosomatids (Lotmaria passim and Crithidia mellificae), and (iii) viruses (black …	2021	Cardaio I.; Cilia G.; Ellis J.D.; Nanetti A.	10.3390/pathogens10030372	Pathogens
Epidemiology and molecular characterization of Carnivore protoparvovirus-1 infection in the wild felid Leopardus guigna in Chile	Landscape anthropization has been identified as one of the main drivers of pathogen emergence worldwide, facilitating pathogen spillover between domestic species and wildlife. The present study investigated Carnivore protoparvovirus-1 infection using molecular methods in 98 free-ranging wild guignas (Leopardus guigna) and 262 co-occurring owned, free-roaming rural domestic cats. We also assessed …	2021	Acuña F.; Aguilar E.; Cabello J.; Esperón F.; García S.; Hidalgo-Hermoso E.; López M.J.; Millán J.; Napolitano C.; Neves E.; Poulin E.; Pérez R.; Sacristán I.; Terio K.A.	10.1111/tbed.13937	Transboundary and Emerging Diseases
Barriers to Management of a Foreign Animal Disease at the Wildlife-Domestic Animal Interface: The Case of Rabbit Hemorrhagic Disease in the United States	The increasing global emergence of pathogens transmitted between wildlife and domestic animals are critically important conservation and economic concerns. International organizations, such as the World Organization for Animal Health (OIE), have called for cross-jurisdictional government investment in defensible, reliable surveillance systems and biosecurity measures to prevent pathogen transmiss…	2022	Kohl M.T.; Pienaar E.F.; Shapiro H.G.	10.3389/fcosc.2022.857678	Frontiers in Conservation Science
Mechanistic dose-response modelling of animal challenge data shows that intact skin is a crucial barrier to leptospiral infection	Leptospirosis is a widespread and potentially life-threatening zoonotic disease caused by spirochaetes of the genus Leptospira. Humans become infected primarily via contact with environmental reservoirs contaminated by the urine of shedding mammalian hosts. Populations in high transmission settings, such as urban slums and subsistence farming communities, are exposed to low doses of Leptospira on…	2019	Bisht V.; Gostic K.M.; Hamond C.; Julian T.R.; Ko A.I.; Lloyd-Smith J.O.; Wunder E.A.	10.1098/rstb.2019.0367	Philosophical Transactions of the Royal Society B: Biological Sciences
Long-term wildlife mortality surveillance in northern Congo: A model for the detection of Ebola virus disease epizootics	Ebolavirus (EBOV) has caused disease outbreaks taking thousands of lives, costing billions of dollars in control efforts and threatening great ape populations. EBOV ecology is not fully understood but infected wildlife and consumption of animal carcasses have been linked to human outbreaks, especially in the Congo Basin. Partnering with the Congolese Ministry of Health, we conducted wildlife mort…	2019	Akongo M.-J.; Becker-Ziaja B.; Cameron K.N.; Escudero-Pérez B.; Fischer R.J.; Goma-Nkoua C.; Kaba S.D.; Karesh W.B.; Kuisma E.; Mombouli J.-V.; Munster V.J.; Munõz-Fontela C.; Olson S.H.; Ondzie A.I.; Reed P.E.; Seifert S.N.	10.1098/rstb.2018.0339	Philosophical Transactions of the Royal Society B: Biological Sciences
A Novel Coronavirus and a Broad Range of Viruses in Kenyan Cave Bats	Background and Methods: To investigate virus diversity in hot zones of probable pathogen spillover, 54 oral-fecal swabs were processed from five bat species collected from three cave systems in Kenya, using metagenome sequencing. Results: Viruses belonging to the Astroviridae, Circoviridae, Coronaviridae, Dicistroviridae, Herpesviridae and Retroviridae were detected, with unclassified viruses. Re…	2022	Bourke B.P.; Caicedo-Quiroga L.; Chege M.N.; Ergunay K.; Hassell J.; Justi S.A.; Kamau J.; Kamau M.W.; Kibiwot S.; Li T.; Linton Y.-M.; Mwaura D.K.; Onyuok S.; Simiyu C.; Webala P.W.; Zimmerman D.M.	10.3390/v14122820	Viruses
Seasonal shedding patterns of diverse henipavirus-related paramyxoviruses in Egyptian rousette bats	Bat-borne viruses in the Henipavirus genus have been associated with zoonotic diseases of high morbidity and mortality in Asia and Australia. In Africa, the Egyptian rousette bat species (Rousettus aegyptiacus) is an important viral host in which Henipavirus-related viral sequences have previously been identified. We expanded these findings by assessing the viral dynamics in a southern African ba…	2021	Dietrich M.; Epstein J.H.; Geldenhuys M.; Markotter W.; Mortlock M.; Pawęska J.T.; Weyer J.	10.1038/s41598-021-03641-w	Scientific Reports
Mosquito and primate ecology predict human risk of yellow fever virus spillover in Brazil	Many (re)emerging infectious diseases in humans arise from pathogen spillover from wildlife or livestock, and accurately predicting pathogen spillover is an important public health goal. In the Americas, yellow fever in humans primarily occurs following spillover from non-human primates via mosquitoes. Predicting yellow fever spillover can improve public health responses through vector control an…	2019	Childs M.L.; Colvin J.; Mordecai E.A.; Nova N.	10.1098/rstb.2018.0335	Philosophical Transactions of the Royal Society B: Biological Sciences
Ecological indicators of mammal exposure to Ebolavirus	Much of the basic ecology of Ebolavirus remains unresolved despite accumulating disease outbreaks, viral strains and evidence of animal hosts. Because human Ebolavirus epidemics have been linked to contact with wild mammals other than bats, traits shared by species that have been infected by Ebolavirus and their phylogenetic distribution could suggest ecological mechanisms contributing to human E…	2019	Drake J.M.; Farrell M.J.; Han B.A.; Huang T.; Maher S.; Schmidt J.P.	10.1098/rstb.2018.0337	Philosophical Transactions of the Royal Society B: Biological Sciences
Genetic structure of Mycoplasma ovipneumoniae informs pathogen spillover dynamics between domestic and wild Caprinae in the western United States	Spillover diseases have significant consequences for human and animal health, as well as wildlife conservation. We examined spillover and transmission of the pneumonia-associated bacterium Mycoplasma ovipneumoniae in domestic sheep, domestic goats, bighorn sheep, and mountain goats across the western United States using 594 isolates, collected from 1984 to 2017. Our results indicate high genetic …	2019	Besser T.E.; Cassirer E.F.; Cross P.C.; Kamath P.L.; Manlove K.	10.1038/s41598-019-51444-x	Scientific Reports
Exposure of the wild bee Osmia bicornis to the honey bee pathogen Nosema ceranae	Wild bees are important pollinators for agricultural crops and solitary species such as Osmia bicornis are particularly suitable for pollination management. Wild bees share floral resources with managed honey bees and may be exposed to emerging infectious diseases. Although studies have explored the prevalence of pathogens in solitary wild bee species, data regarding the impact of pathogens on so…	2019	McMahon D.P.; Müller U.; Rolff J.	10.1111/afe.12338	Agricultural and Forest Entomology
Pathogen Spillover to an Invasive Tick Species: First Detection of Bourbon Virus in Haemaphysalis longicornis in the United States	Haemaphysalis longicornis (Neumann, 1901) (Acari: Ixodidae), the Asian longhorned tick, is an invasive tick species present in the USA since at least 2017 and has been detected in one‐third of Virginia counties. While this species is associated with the transmission of multiple pathogens in its native geographical range of eastern Asia, little is known about its ability to acquire and transmit pa…	2022	Cumbie A.N.; Eastwood G.; Trimble R.N.	10.3390/pathogens11040454	Pathogens
Detection of novel paramyxoviruses in Chaerephon bat species in Nigeria and phylogenetics of paramyxoviruses co-evolution with bats in Africa	Bat paramyxoviruses (PmV) are a diverse group of viruses and include zoonotic viruses such as henipaviruses. Members of this group in other continents have been associated with severe respiratory and neurological infections in animals and humans. Furthermore, despite the richness of diverse bat species that can transmit this virus in African countries like Nigeria, there is very scanty informatio…	2022	Ayolabi C.I.; Chibuike A.D.; Lawal A.A.; Nzekwue B.N.; Olusola B.A.	10.1111/zph.12900	Zoonoses and Public Health
The socioeconomic and environmental drivers of the COVID-19 pandemic: A review	In recent decades, there has been an intensification of the socioeconomic and environmental drivers of pandemics, including ecosystem conversion, meat consumption, urbanization, and connectivity among cities and countries. This paper reviews how these four systemic drivers help explain the dynamics of the COVID-19 pandemic and other recent emerging infectious diseases, and the policies that can b…	2021	Wu T.	10.1007/s13280-020-01497-4	Ambio
Environmental persistence of influenza H5N1 is driven by temperature and salinity: Insights from a Bayesian meta-analysis	Environmental persistence of zoonotic pathogens is a key trait that influences the probability of zoonotic spillover. Pathogen survival outside of the host determines the window available for contact with the new recipient host species and the dose of pathogen available to that host. The longer a pathogen survives in the environment, the more disconnected the reservoir and recipient hosts can be …	2018	Becker D.J.; Martin G.; Plowright R.K.	10.3389/fevo.2018.00131	Frontiers in Ecology and Evolution
The emergence of vampire bat rabies in Uruguay within a historical context	Pathogen spillover from wildlife to humans or domestic animals requires a series of conditions to align with space and time. Comparing these conditions between times and locations where spillover does and does not occur presents opportunities to understand the factors that shape spillover risk. Bovine rabies transmitted by vampire bats was first confirmed in 1911 and has since been detected acros…	2019	Becker D.J.; Botto Nuñez G.; Plowright R.K.	10.1017/S0950268819000682	Epidemiology and Infection
A new pathogen spillover from domestic to wild animals: Plasmodium juxtanucleare infects free-living passerines in Brazil	Habitat modification may facilitate the emergence of novel pathogens, and the expansion of agricultural frontiers make domestic animals important sources of pathogen spillover to wild animals. We demonstrate for the first time that Plasmodium juxtanucleare, a widespread parasite from domestic chickens, naturally infects free-living passerines. We sampled 68 wild birds within and at the border of …	2018	Braga E.M.; De Angeli Dutra D.; De Souza Ramos D.G.; Escalante A.A.; Ferreira-Junior F.C.; Pacheco M.A.; Pacheco R.C.; Silveira P.; Witter R.	10.1017/S003118201800077X	Parasitology
The Seroprevalence Rates and Approach Management of Brucellosis in Thailand	Background: Brucellosis is an important re-emerging zoonosis with worldwide distribution. In Thailand, endemic bovine and caprine brucellosis is a serious public health threat. Brucellosis in cattle and buffalo is primarily due to Brucella abortus while Brucella melitensis predominates in sheep and goats. The main factors maintaining the disease in humans and animals are unhygienic food habits, p…	2022	Arunvipas P.; Ekgatat M.; Kanitpun R.	10.18805/IJAR.BF-1544	Indian Journal of Animal Research
Prevalence and Virulence Determinants of Staphylococcus aureus in Wholesale and Retail Pork in Wuhan, Central China	Staphylococcus aureus is one of the major foodborne pathogens and can cause serious foodborne illness in humans by foods contaminated with S. aureus enterotoxins. In recent years, livestock-associated S. aureus has been a major public health concern for humans and has emerged in various countries globally. China is one of the largest producers of pigs and pork in the world. However, there are few…	2022	Li S.; Chen X.; Chen Z.; Hu D.; Huang Q.; Liu M.; Liu X.; Meng X.; Pei X.; Zhou R.; Zhu Z.; Zou G.	10.3390/foods11244114	Foods
Natural reservoir Rousettus aegyptiacus bat host model of orthonairovirus infection identifies potential zoonotic spillover mechanisms	The human-pathogenic Kasokero virus (KASV; genus Orthonairovirus) has been isolated from the sera of Egyptian rousette bats (ERBs; Rousettus aegyptiacus) captured in Uganda and unengorged Ornithodoros (Reticulinasus) faini ticks collected from the rock crevices of ERB colonies in South Africa and Uganda. Although evidence suggests that KASV is maintained in an enzootic transmission cycle between …	2022	Amman B.R.; Graziano J.C.; Guito J.C.; Kirejczyk S.G.M.; Schuh A.J.; Sealy T.K.; Towner J.S.	10.1038/s41598-022-24673-w	Scientific Reports
Differential Impact of Specific Amino Acid Residues on the Characteristics of Avian Influenza Viruses in Mammalian Systems	Avian influenza virus (AIV) H9N2 was declared to be endemic in birds of the Middle East, in particular in Egypt, with multiple cases of human infections. Despite concerns about the pandemic threat posed by H9N2 AIV, due to the fact that its receptor specificity is similar to that of human influenza viruses, its morbidity and mortality rates in humans are so far negligible. However, the acquisitio…	2022	Abdelaziz A.A.; Abo Shama N.M.; Ali M.A.; Kamer A.A.; Mahmoud S.H.; Mashaal D.; Mostafa A.; Müller C.; Pleschka S.	10.3390/pathogens11111385	Pathogens
SARS-CoV-2 monitoring on mink farms in Poland	Introduction: Many countries have reported severe acute respiratory syndrome-coronavirus 2 (SARS-CoV-2) infections in mink, and transmission back to humans has raised the concern of novel variants emerging in these animals. The monitoring system on Polish mink farms detected SARS-CoV-2 infection first in January 2021 and has been kept in place since then. Material and Methods: Oral swab samples c…	2022	Bomba A.; Domańska-Blicharz K.; Giza A.; Iwan E.; Kawiak-Sadurska M.; Koopmans M.; Lisowska A.; Munnink B.O.; Niemczuk K.; Opolska J.; Orłowska A.; Rola J.; Smreczak M.; Socha W.; Trȩbas P.	10.2478/jvetres-2022-0066	Journal of Veterinary Research (Poland)
In silico design and analyses of a multi-epitope vaccine against Crimean-Congo hemorrhagic fever virus through reverse vaccinology and immunoinformatics approaches	Crimean Congo Hemorrhagic Fever virus (CCHFV) is a deadly human pathogen that causes an emerging zoonotic disease with a broad geographic spread, especially in Africa, Asia, and Europe, and the second most common viral hemorrhagic fever and widely transmitted tick-borne viral disease. Following infection, the patients are presented with a variety of clinical manifestations and a fatality rate of …	2022	Adebisi S.S.; Bako K.W.; Bauchi Z.M.; Musa S.A.; Nyengaard J.R.; Nzalak J.O.; Olatomide O.D.; Omoniyi A.A.; Zachariah R.	10.1038/s41598-022-12651-1	Scientific Reports
Codon usage of host-specific P genotypes (VP4) in group A rotavirus	Background: Group A rotavirus (RVA) is a common causative agent of acute gastroenteritis in infants and young children worldwide. RVA P genotypes, determined by VP4 sequences, have been confirmed to infect humans and animals. However, their codon usage patterns that are essential to obtain insights into the viral evolution, host adaptability, and genetic characterization remained unclear, especia…	2022	Wu H.; Hu L.; Li B.; Lu Y.; Miao Z.; Zhou L.	10.1186/s12864-022-08730-2	BMC Genomics
Perspectives of scholars on the origin, spread and consequences of COVID-19 are diverse but not polarized	The coronavirus disease 2019 (COVID-19) pandemic, caused by severe acute respiratory syndrome coronavirus 2, has devastated every sphere of human society. Governments around the world implemented unprecedented policies designed to slow the spread of the disease and assistance to cope with its impacts. Such policies, however, are short-term and debates have ensued about what broader policies are n…	2022	Adhikari R.; Adhikari S.; Appalasamy S.; Aprilinayati F.; Ash A.; Bastola R.; Borzée A.; Dhakal S.; Eigenbrode S.D.; Ghosh S.K.; Hossain M.M.; Kumaran J.V.; Kunwar B.; Manandhar S.; Ojha R.B.; Patel N.; Paudel P.K.; Pokhrel A.; Poudel B.R.; Rad D.; Thapa S.; Uchejeso O.M.	10.1057/s41599-022-01216-2	Humanities and Social Sciences Communications
One Health surveillance approaches for melioidosis and glanders: The Malaysian perspective	The One Health concept was initiated to promote the integration of human, animal, and environmental ecosystems into healthcare to ensure effective control and the sustainable governance of multifaceted health matters. Climate change, deforestation, and rigorous farming disrupt the environment, which serves as the natural habitat for many animals and microbes, increasing the likelihood of disease …	2022	Anpalagar R.R.; Lim Y.-M.; Mariappan V.; Nathan S.; Subramaniam S.; Vellasamy K.M.; Zainal Abidin N.	10.3389/fvets.2022.1056723	Frontiers in Veterinary Science
Identification and molecular characterization of Brucella abortus and Brucella melitensis isolated from milk in cattle in Azerbaijan	Background: Azerbaijan currently ranks thirteenth in global incidence of human brucellosis, with an estimated annual incidence through 2000 at over 50 cases per million. Brucella melitensis has been isolated from patients and is thought to have been acquired through contact with small ruminants or as a foodborne infection. To reduce the burden of human brucellosis, the Azerbaijani government bega…	2022	Alakbarova M.; Aliyev J.; Aliyeva S.; Fretin D.; Garayusifova A.; Godfroid J.; Omarov A.	10.1186/s12917-022-03155-1	BMC Veterinary Research
Is there evidence of sustained human-mosquito-human transmission of the zoonotic malaria Plasmodium knowlesi? A systematic literature review	Background: The zoonotic malaria parasite Plasmodium knowlesi has emerged across Southeast Asia and is now the main cause of malaria in humans in Malaysia. A critical priority for P. knowlesi surveillance and control is understanding whether transmission is entirely zoonotic or is also occurring through human-mosquito-human transmission. Methods: A systematic literature review was performed to ev…	2022	Drakeley C.; Fornace K.; Key S.; Lindblade K.A.; Ruiz Cuenca P.; Vythilingam I.	10.1186/s12936-022-04110-z	Malaria Journal
Molecular detection and analysis of beak and feather disease viruses in Iran	The beak and feather disease virus (BFDV) is one of the few pathogens capable of causing extinction of psittacines. To determine the prevalence and the nature of BFDV mutation, this study investigated the presence of the BFDV among 1,095 individual birds of the 17 psittacine species in Iran followed by analyzing the DNA sequences of seven replication-associated protein (rep) and 10 capsid (cap) g…	2022	Dolatyabi S.; Peighambari S.M.; Razmyar J.	10.3389/fvets.2022.1053886	Frontiers in Veterinary Science
Susceptibility to mice and potential evolutionary characteristics of porcine deltacoronavirus	Porcine deltacoronavirus (PDCoV) is a novel coronavirus that causes diarrhea in suckling piglets and has the potential for cross-species transmission, posing a threat to animal and human health. However, the susceptibility profile of different species of mice to PDCoV infection and its evolutionary characteristics are still unclear. In the current study, we found that BALB/c and Kunming mice are …	2022	Ding Q.; Han F.; Hu H.; Wei Z.; Yuan J.; Zhang H.	10.1002/jmv.28048	Journal of Medical Virology
25-Hydroxycholesterol Mediates Cholesterol Metabolism to Restrict Porcine Deltacoronavirus Infection via Suppression of Transforming Growth Factor b1	Porcine deltacoronavirus (PDCoV), an emerging enteropathogenic coronavirus in pigs, is one of the major pathogens for lethal watery diarrhea in piglets and poses a threat to public health because of its potential for interspecies transmission to humans. 25-Hydroxycholesterol (25HC), a derivative of cholesterol, exhibits multiple potential modulating host responses to pathogens, including viruses …	2022	Wang J.; Wang X.; Yang G.; Zhang J.; Zhu Y.	10.1128/spectrum.02198-22	Microbiology Spectrum
Efficient and Safe Editing of Porcine Endogenous Retrovirus Genomes by Multiple-Site Base-Editing Editor	Gene-modified miniature pigs serve as alternative tissue and organ donors for xenotransplantation to alleviate the shortage of human allogenic organs. However, the high copy number of porcine endogenous retrovirus (PERV) genomes integrates with the porcine genome, which has a potential risk of cross-species transmission and hinders the clinical practice of xenotransplantation. Recently, CRISPR/Ca…	2022	Chen M.; Chi Y.; Lai L.; Li W.; Tang C.; Wang J.; Zheng S.; Zheng W.; Zhong H.; Zhou X.; Zi Y.; Zou Q.	10.3390/cells11243975	Cells
Genomic surveillance of Rift Valley fever virus: from sequencing to lineage assignment	Genetic evolution of Rift Valley fever virus (RVFV) in Africa has been shaped mainly by environmental changes such as abnormal rainfall patterns and climate change that has occurred over the last few decades. These gradual environmental changes are believed to have effected gene migration from macro (geographical) to micro (reassortment) levels. Presently, 15 lineages of RVFV have been identified…	2022	Bett B.; Christoffels A.; de Oliveira T.; Fonseca V.; Juma J.; Konongoi S.L.; Oyola S.O.; Roesel K.; Sang R.; van Heusden P.	10.1186/s12864-022-08764-6	BMC Genomics
Structures of a deltacoronavirus spike protein bound to porcine and human receptors	Porcine deltacoronavirus (PDCoV) can experimentally infect a variety of animals. Human infection by PDCoV has also been reported. Consistently, PDCoV can use aminopeptidase N (APN) from different host species as receptors to enter cells. To understand this broad receptor usage and interspecies transmission of PDCoV, we determined the crystal structures of the receptor binding domain (RBD) of PDCo…	2022	Chen R.; Fang X.; Ji W.; Li B.; Li J.; Li Y.; Li Z.; Mo G.; Peng Q.; Wei Z.; Xu C.; Xu Y.; Zhang S.; Zhao S.	10.1038/s41467-022-29062-5	Nature Communications
Influenza A virus reassortment in mammals gives rise to genetically distinct within-host subpopulations	Influenza A virus (IAV) genetic exchange through reassortment has the potential to accelerate viral evolution and has played a critical role in the generation of multiple pandemic strains. For reassortment to occur, distinct viruses must co-infect the same cell. The spatio-temporal dynamics of viral dissemination within an infected host therefore define opportunity for reassortment. Here, we used…	2022	Wang L.; Bagga A.; Carnaccini S.; Ferreri L.M.; Ganti K.; Geiger G.; Joaquin Caceres C.; Koelle K.; Kwon T.; Li Y.; Lowen A.C.; Ma W.; Morozov I.; Perez D.R.; Richt J.A.; Seibert B.	10.1038/s41467-022-34611-z	Nature Communications
Aeromonas species isolated from aquatic organisms, insects, chicken, and humans in India show similar antimicrobial resistance profiles	Aeromonas species are Gram-negative bacteria that infect various living organisms and are ubiquitously found in different aquatic environments. In this study, we used whole genome sequencing (WGS) to identify and compare the antimicrobial resistance (AMR) genes, integrons, transposases and plasmids found in Aeromonas hydrophila, Aeromonas caviae and Aeromonas veronii isolated from Indian major ca…	2022	Ager-Wick E.; Dubey S.; Evensen Ø.; Karunasagar I.; Kumar J.; Munang'andu H.M.; Peng B.; Sørum H.	10.3389/fmicb.2022.1008870	Frontiers in Microbiology
Clinical features, hospitalisation and deaths associated with monkeypox: a systematic review and meta-analysis	Introduction: A multicountry monkeypox disease (MPX) outbreak began in May 2022 in Europe, leading to the assessment as a potential Public Health Emergency of International Concern (PHEIC) on June 23, 2022. Some observational studies have partially characterised clinical features, hospitalisations, and deaths. However, no systematic reviews of this MPX outbreak have been published. Methods: We pe…	2022	Alarcon-Braga E.A.; Benites-Zapata V.A.; Bonilla-Aldana D.K.; Hernandez-Bustamante E.A.; Mosquera-Rojas M.D.; Rodriguez-Morales A.J.; Ulloque-Badaracco J.R.	10.1186/s12941-022-00527-1	Annals of Clinical Microbiology and Antimicrobials
Pathogenicity and Transmissibility of Goose-Origin H5N6 Avian Influenza Virus Clade 2.3.4.4h in Mammals	Throughout the last decade, H5N6 avian influenza viruses (AIVs) circulating in poultry and infecting humans have caused increasing global concerns that they might become a pandemic threat to global health. Since AIVs could occasionally cause asymptomatic infections in geese, virus monitoring in such a host should be critical to the control of cross-species infection. In addition, previous studies…	2022	Chen L.; Cui H.; Dong S.; Guo Z.; Kong Y.; Liu J.; Yuan W.; Zhang C.	10.3390/v14112454	Viruses
Carnivore protoparvovirus 1 (CPV-2 and FPV) Circulating in Wild Carnivores and in Puppies Illegally Imported into North-Eastern Italy	The illegal trade of animals poses several health issues to the global community, among which are the underestimated risk for spillover infection and the potential for an epizootic in both wildlife and domestic naïve populations. We herein describe the genetic and antigenic characterization of viruses of the specie Carnivore protoparvovirus 1 detected at high prevalence in puppies illegally intro…	2022	Beato M.S.; Bregoli M.; Bremini A.; Cocchi M.; De Benedictis P.; de Zan G.; Festa F.; Gobbo F.; Leardini S.; Leopardi S.; Milani A.; Monne I.; Palei M.; Pastori A.; Rossmann M.-C.; Schivo A.; Zucca P.	10.3390/v14122612	Viruses
Establishment of well-differentiated camelid airway cultures to study Middle East respiratory syndrome coronavirus	In 2012, Middle East respiratory syndrome coronavirus (MERS-CoV) emerged in Saudi Arabia and was mostly associated with severe respiratory illness in humans. Dromedary camels are the zoonotic reservoir for MERS-CoV. To investigate the biology of MERS-CoV in camelids, we developed a well-differentiated airway epithelial cell (AEC) culture model for Llama glama and Camelus bactrianus. Histological …	2022	Chanfon Bätzner A.; Dijkman R.; Ebert N.; Gad H.H.; Gantenbein H.; Gultom M.; Gurtner C.; Hartmann R.; Kratzel A.; Pfaender S.; Portmann J.; Posthaus H.; Stalder H.; Thiel V.; Zanolari P.	10.1038/s41598-022-13777-y	Scientific Reports
Rift Valley Fever Virus Non-Structural Protein S Is Associated with Nuclear Translocation of Active Caspase-3 and Inclusion Body Formation	Rift Valley fever phlebovirus (RVFV) causes Rift Valley fever (RVF), an emerging zoonotic disease that causes abortion storms and high mortality rates in young ruminants as well as severe or even lethal complications in a subset of human patients. This study investigates the pathomechanism of intranuclear inclusion body formation in severe RVF in a mouse model. Liver samples from immunocompetent …	2022	Armando F.; Baumgärtner W.; Eiden M.; Groschup M.H.; Gutjahr B.; Keller M.; König R.; Michaely L.M.; Rissmann M.; Ulrich R.; von Arnim F.	10.3390/v14112487	Viruses
Animal Models Used in Monkeypox Research	Monkeypox is an emerging zoonotic disease with a growing prevalence outside of its endemic area, posing a significant threat to public health. Despite the epidemiological and field investigations of monkeypox, little is known about its maintenance in natural reservoirs, biological implications or disease management. African rodents are considered possible reservoirs, although many mammalian speci…	2022	Bányai K.; Domán M.; Fehér E.; Jakab F.; Varga-Kugler R.	10.3390/microorganisms10112192	Microorganisms
Coxiella burnetii and Co-Infections with Other Major Pathogens Causing Abortion in Small Ruminant Flocks in the Iberian Peninsula	Coxiella burnetii is an intracellular bacterium causing human Q fever and reproductive disorders in domestic ruminants. We analyzed the occurrence of C. burnetii and co-infections with six other major pathogens causing abortion in sheep (1242 cases) and goat (371 cases) flocks from Spain and Portugal. After real-time PCR detection, co-infections were established by principal component and cluster…	2022	Baselga C.; Benito A.A.; Monteagudo L.V.; Quílez J.; Ramo M.D.L.A.; Tejedor M.T.	10.3390/ani12243454	Animals
Novel variant Hendra virus genotype 2 infection in a horse in the greater Newcastle region, New South Wales, Australia	In October 2021, the first contemporary detection of Hendra virus genotype 2 (HeV-g2) was made by veterinary priority disease investigation in a horse near Newcastle, New South Wales, Australia, as part of routine veterinary priority disease surveillance. This discovery followed an update of Hendra virus diagnostic assays following retrospective identification of this variant from 2015 via sentin…	2022	Eby P.; Peel A.J.; Annand E.J.; Bennett J.; Durrheim D.N.; Eden J.-S.; Finlaison D.; Hodgson E.; Horsburgh B.A.; Kerr J.; Kirkland P.; Massey P.D.; Taylor J.; Thompson K.; Wood K.	10.1016/j.onehlt.2022.100423	One Health
Activation of mucosal immunity as a novel therapeutic strategy for combating brucellosis	Brucellosis is a disease of livestock that is commonly asymptomatic until an abortion occurs. Disease in humans results from contact of infected livestock or consumption of contaminated milk or meat. Brucella zoonosis is primarily caused by one of three species that infect livestock, Bacillus abortus in cattle, B. melitensis in goats and sheep, and B. suis in pigs. To aid in disease prophylaxis, …	2022	Yang X.; Bhagyaraj E.; Goodwin Z.I.; Hoffman C.; Pascual D.W.	10.3389/fmicb.2022.1018165	Frontiers in Microbiology
State-of-the-art on monkeypox virus: an emerging zoonotic disease	The non-endemic monkeypox outbreak in 2022 is the largest outside of Africa in recorded history. The assumption is that monkeypox, an emerging zoonotic disease, has a high potential for epidemic spread with increased human outbreaks in recent years. The vaccinia-based smallpox vaccination has been discontinued globally for more than 40 years. Additionally, there are now more vulnerable population…	2022	Shafaati M.; Zandi M.	10.1007/s15010-022-01935-3	Infection
Monkeypox: A Review in Indian Context	Eemerging and re-emerging zoonoses of diverse etiologies have caused significant morbidity and mortality recently. In the past two decades, several viral zoonoses, such as Bird flu, ebola hemorrhagic fever, Hantavirus infection, Nipah virus disease, Rift Valley fever, Swine flu, West Nile fever, SARS, MeRS, Covid-19 etc., have emerged from different parts of the world. the latest to the list is t…	2022	Ahmad I.; Ahmed S.; Khan F.; Sultan A.; Tayyaba U.	10.22207/JPAM.16.SPL1.05	Journal of Pure and Applied Microbiology
Ulceroglandular form of tularemia after squirrel bite: a case report	Background: The diagnosis of tularemia is not often considered in Germany as the disease is still rare in this country. Nonetheless, Francisella tularensis, the causative agent of tularemia, can infect numerous animal species and should, therefore, not be neglected as a dangerous pathogen. Tularemia can lead to massively swollen lymph nodes and might even be fatal without antibiotic treatment. To…	2022	Borgschulte H.S.; Heuner K.; Jacob D.; Scholz H.C.; Zeeh J.	10.1186/s13256-022-03510-8	Journal of Medical Case Reports
Long-term immune responses in patients with confirmed novel coronavirus disease-2019: a 9-month prospective cohort study in Shanghai, China	Background: The duration of antibodies against SARS-CoV-2 in Covid-19 patients remains uncertain. Longitudinal serological studies are needed to prevent disease and transmission of the virus. Methods: In 2020, 414 blood samples were tested, obtained from 157 confirmed Covid-19 patients, in a prospective cohort study in Shanghai. Results: The seropositive rate of IgM peaked at 40.5% (17/42) within…	2022	Wu H.; Chu R.; Cui P.; Fang Q.; Fu C.; Gong X.; Han R.; Jiang C.; Jin B.; Kong D.; Lin S.; Lu Y.; Mao S.; Pan H.; Qiu Q.; Sun X.; Teng Z.; Wang W.; Xiao W.; Yu X.; Yuan F.; Zhao X.; Zheng Y.; Zhu Y.	10.1186/s12879-022-07173-0	BMC Infectious Diseases
Combined immunization with inactivated vaccine reduces the dose of live B. abortus A19 vaccine	Background: Brucella spp. is an important zoonotic pathogen responsible for brucellosis in humans and animals. Brucella abortus A19 strain is a widespread vaccine in China. However, it has a drawback of residual virulence in animals and humans. Methods: In this study, the BALB/c mice were inoculated with either 100 μL PBS(control group, C group), 109 CFU/mL inactivated B. abortus A19 strain (I gr…	2022	Chen Z.-L.; He C.-Y.; He S.; Liu B.-S.; Liu M.-Z.; Ren L.-S.; Zhang Y.-Z.; Zhao H.-L.	10.1186/s12917-022-03229-0	BMC Veterinary Research
Isolation of infectious Lloviu virus from Schreiber's bats in Hungary	Some filoviruses can be transmitted to humans by zoonotic spillover events from their natural host and filovirus outbreaks have occured with increasing frequency in the last years. The filovirus Lloviu virus (LLOV), was identified in 2002 in Schreiber's bats (Miniopterus schreibersii) in Spain and was subsequently detected in bats in Hungary. Here we isolate infectious LLOV from the blood of a li…	2022	Boldogh S.A.; Dudás G.; Estók P.; Földes F.; Görföl T.; Hume A.J.; Jakab F.; Kemenesi G.; Kurucz K.; Lanszki Z.; Madai M.; Maes P.; Mayora-Neto M.; Mühlberger E.; Nagy Á.; Pereszlényi C.I.; Scott S.; Somogyi B.A.; Suder E.L.; Temperton N.; Tóth G.E.; Vanmechelen B.; Wright E.; Zana B.; Zeghbib S.	10.1038/s41467-022-29298-1	Nature Communications
The pathogenicity comparison of Lagovirus europaeus GI.1 and GI.2 strains in China by using relative quantitative assay	Lagovirus europaeus GI.1 belongs to Lagovirus in the Caliciviridae family. GI.1 causes an acute, septic, and highly lethal disease in rabbits. Lagovirus europaeus GI.2, a new variant of GI.1, has caused explosive mortality in rabbits of all ages in Sichuan Province, China. To explore the differences in pathogenicity of rabbits infected with GI.1/GI.2, we investigated the virulence and disease pro…	2022	Jiang D.; Luo Y.; Pang M.; Ren M.; Tu T.; Wang Y.; Wu X.; Yang Z.; Yao X.; Zhou Y.	10.1038/s41598-022-25118-0	Scientific Reports
Simian adenoviruses: Molecular and serological survey in monkeys and humans in Thailand	Simian adenoviruses are in the genus Mastadenovirus of the family Adenoviridae. This family is composed of non-enveloped, double-stranded DNA viruses that infect a wide range of animals. Mastadenoviruses infect mammals, including non-human primates and humans. The close genetic relatedness between simian and human adenoviruses, with its associated potential for the cross-species transmission of z…	2022	Ampawong S.; Boonnak K.; Kosoltanapiwat N.; Prasittichai L.; Reamtong O.; Tongshoob J.; Tongthainan D.; Tulayakul P.; Yindee M.	10.1016/j.onehlt.2022.100434	One Health
Prevalence and genomic characterization of rotavirus group A genotypes in piglets from southern highlands and eastern Tanzania	Animals have been identified as the potential reservoirs of rotavirus group A (RVA) for human infection. However, very little is known regarding the genotype and genomic profiles of circulating RVA in Tanzanian piglets. The rotavirus genetic diversity and genome analysis was assessed among piglets from Southern highlands and Eastern Tanzania. A total of 241 faecal samples were collected from pigl…	2022	Kazwala R.R.; Malakalinga J.J.; Misinzo G.; Msalya G.M.; Shayo M.J.	10.1016/j.heliyon.2022.e11750	Heliyon
Second passage experiments of chronic wasting disease in transgenic mice overexpressing human prion protein	Chronic wasting disease (CWD) is a prion disease of cervids including deer, elk, reindeer, and moose. Human consumption of cervids is common, therefore assessing the risk potential of CWD transmission to humans is critical. In a previous study, we tested CWD transmission via intracerebral inoculation into transgenic mice (tg66 and tgRM) that over-expressed human prion protein. Mice screened by tr…	2022	Baune C.; Chesebro B.; Hughson A.G.; Race B.; Striebel J.F.; Williams K.	10.1186/s13567-022-01130-0	Veterinary research
Clinical and Epidemiological Features of Hospitalized and Ambulatory Patients with Human Monkeypox Infection: A Retrospective Observational Study in Portugal	Monkeypox, a neglected and re-emergent zoonotic disease caused by monkeypox virus (MPXV) infection, has been endemic in Central and Western Africa for decades. More recently, an outbreak has spread to a global level, occurring in sites with no previous reported cases and being clustered among men who have sex with men, suggesting new modes of transmission. There is an urgent need for research for…	2022	Almeida V.; Cardoso O.; Caria J.; Cristóvão G.; Gonçalves A.C.; Leal E.; Lino S.; Maltez F.; Manata M.J.; Pinheiro H.; Pinto R.; Póvoas D.; Santos M.B.; Seixas D.; Torres M.; Virgolino A.	10.3390/idr14060083	Infectious Disease Reports
Confirmation of the Rabbit Hemorrhagic Disease Virus Type 2 (GI.2) Circulation in North Africa	Rabbit hemorrhagic disease (RHD) is a highly contagious viral disease that causes fatal acute hepatitis in domestic and wild lagomorphs. It has taken on major economic importance in countries like Morocco. In addition to the classical virus (RHDV), a novel emerged genotype (RHDV2) is circulating, especially in the north shore of the Mediterranean basin since 2010. Many small animal farmers report…	2022	Aboutaib A.; Saidi A.	10.2478/acve-2022-0035	Acta Veterinaria
Biological characteristics, biosafety prevention and control strategies for the 2022 multi-country outbreak of monkeypox	Monkeypox is a zoonotic disease caused by the monkeypox virus (MPXV), which is a potential biological warfare agent of bioterrorism and poses the greatest threat to the world's public biosafety and health after variola virus (VARV). While the coronavirus disease 2019 (COVID-19) pandemic has not ended yet, monkeypox is spreading menacingly. The first case of monkeypox in a nonendemic country was c…	2022	Liang C.; Liu L.; Qian J.	10.1016/j.bsheal.2022.11.001	Biosafety and Health
SARS-CoV-2 as a Zooanthroponotic Infection: Spillbacks, Secondary Spillovers, and Their Importance	In the midst of a persistent pandemic of a probable zoonotic origin, one needs to constantly evaluate the interplay of SARS-CoV-2 (severe acute respiratory syndrome-related coronavirus-2) with animal populations. Animals can get infected from humans, and certain species, including mink and white-tailed deer, exhibit considerable animal-to-animal transmission resulting in potential endemic-ity, mu…	2022	Halley J.M.; Pappas G.; Sainis I.; Vokou D.	10.3390/microorganisms10112166	Microorganisms
Human infection of avian influenza A H3N8 virus and the viral origins: a descriptive study	Background: The H3N8 avian influenza virus (AIV) has been circulating in wild birds, with occasional interspecies transmission to mammals. The first human infection of H3N8 subtype occurred in Henan Province, China, in April, 2022. We aimed to investigate clinical, epidemiological, and virological data related to a second case identified soon afterwards in Hunan Province, China. Methods: We analy…	2022	Li H.; Chen S.; Gao F.; Gao G.F.; Gao L.; Guo Y.; Han Q.; Huang C.; Huang Z.; Lan Y.; Li B.; Liu J.; Liu W.J.; Luo K.; Ou X.; Pei R.; Pu J.; Qi J.; Qiu J.; Ren M.; Shi Y.; Song H.; Sun H.; Sun Y.; Tong Q.; Wang Y.; Xu M.; Yang J.; Yang R.; Yao D.; Ye B.; Ye W.; Zeng G.; Zhan Z.; Zhang X.; Zhou Y.	10.1016/S2666-5247(22)00192-6	The Lancet Microbe
Sylvatic Transmission of Chikungunya Virus among Nonhuman Primates in Myanmar	Nonhuman primates living in proximity to humans increase risks for sylvatic arbovirus transmission. We collected serum samples from nonhuman primates in Hlawga National Park near Yangon, Myanmar, and detected antibodies against chikungunya (33%) and Japanese encephalitis (4%) viruses. Buffer zones between primate and human communities might reduce cross-species arbovirus transmission. © 2022 Cent…	2022	Aung O.; Coffey L.L.; Cords O.; Evans T.S.; Hanson C.; Johnson C.K.; Maw M.T.; Morris M.K.; Murray S.; Nham P.; Oceguera L.; Thein W.Z.; Thu H.M.; Tun K.Y.N.; Valitutto M.; Van Rompay K.K.A.; Venkateswaran K.; Venkateswaran N.; Weiss C.M.; Werthimer W.; Win Y.T.; Wong T.; Yee J.A.	10.3201/eid2812.220893	Emerging Infectious Diseases
SARS-CoV-2 variants of concerns in animals: An unmonitored rising health threat	Recent findings have highlighted the urgency for rapidly detecting and characterizing SARS-CoV-2 variants of concern in companion and wild animals. The significance of active surveillance and genomic investigation on these animals could pave the way for more understanding of the viral circulation and how the variants emerge. It enables us to predict the next viral challenges and prepare for or pr…	2022	Metwally A.A.; Saied A.R.A.	10.1007/s13337-022-00794-8	VirusDisease
Broader-species receptor binding and structural bases of Omicron SARS-CoV-2 to both mouse and palm-civet ACE2s	The Omicron variant of SARS-CoV-2 carries multiple unusual mutations, particularly in the receptor-binding domain (RBD) of the spike (S) protein. Moreover, host-adapting mutations, such as residues 493, 498, and 501, were also observed in the Omicron RBD, which indicates that it is necessary to evaluate the interspecies transmission risk of the Omicron variant. Herein, we evaluated the interspeci…	2022	Bai B.; Gao G.F.; Han P.; Huang B.; Kang X.; Li L.; Li W.; Li X.; Liu K.; Qi J.; Qiao S.; Wang Q.; Xie Y.; Xu Z.; Zhang D.; Zhang R.; Zhao X.; Zheng A.; Zhou J.	10.1038/s41421-022-00431-0	Cell Discovery
Role of Goats in the Epidemiology of Coxiella burnetii	Since its first description in the late 1930s, Q fever has raised many questions. Coxiella burnetii, the causative agent, is a zoonotic pathogen affecting a wide range of hosts. This airborne organism leads to an obligate, intracellular lifecycle, during which it multiplies in the mononuclear cells of the immune system and in the trophoblasts of the placenta in pregnant females. Although some iss…	2022	Anastácio S.; da Silva G.J.; de Sousa S.R.; Saavedra M.J.	10.3390/biology11121703	Biology
Co-circulation of alpha- and beta-coronaviruses in Pteropus vampyrus flying foxes from Indonesia	Bats are important reservoirs for alpha- and beta-coronaviruses. Coronaviruses (CoV) have been detected in pteropodid bats from several Southeast Asian countries, but little is known about coronaviruses in the Indonesian archipelago in proportion to its mammalian biodiversity. In this study, we screened pooled faecal samples from the Indonesian colonies of Pteropus vampyrus with unbiased next-gen…	2022	Simmons N.B.; Ch'ng L.; Lohman D.J.; Low D.H.W.; Mendenhall I.H.; Ong Z.A.; Smith G.J.D.; Smith I.L.; Su Y.C.F.; Tsang S.M.; Wiantoro S.	10.1111/tbed.14762	Transboundary and Emerging Diseases
Implementation of one health approach in Jordan: Joint risk assessment of rabies and avian influenza utilizing the tripartite operational tool	Background Health challenges at the human-animal-environment interface vary and include zoonotic and food-borne diseases as well as antimicrobial resistance. These are serious threats to animal and public health, and account for the majority of emerging and re-emerging conditions or infectious diseases. Reducing zoonotic disease threats requires an understanding of where and why risks exist. To s…	2022	Abutarbush S.M.; Alhawarat M.N.; Alsawalha L.; Dodeen R.; Elizz N.A.; Hailat E.; Hamdallah A.; Hawawsheh M.; Mahrous H.; Mousa A.B.	10.1016/j.onehlt.2022.100453	One Health
A strategy to assess spillover risk of bat SARS-related coronaviruses in Southeast Asia	Emerging diseases caused by coronaviruses of likely bat origin (e.g., SARS, MERS, SADS, COVID-19) have disrupted global health and economies for two decades. Evidence suggests that some bat SARS-related coronaviruses (SARSr-CoVs) could infect people directly, and that their spillover is more frequent than previously recognized. Each zoonotic spillover of a novel virus represents an opportunity fo…	2022	Daszak P.; Li H.; Zambrana-Torrelio C.; Olival K.J.; Phelps K.L.; Shi Z.-L.; Sánchez C.A.; Wang L.-F.; Zhou P.	10.1038/s41467-022-31860-w	Nature Communications
Binding and structural basis of equine ACE2 to RBDs from SARS-CoV, SARS-CoV-2 and related coronaviruses	The origin and host range of SARS-CoV-2, the causative agent of coronavirus disease 2019 (COVID-19), are important scientific questions as they might provide insight into understanding of the potential future spillover to infect humans. Here, we tested the binding between equine angiotensin converting enzyme 2 (eqACE2) and the receptor binding domains (RBDs) of SARS-CoV, SARS-CoV-2 prototype (PT)…	2022	Deng C.; Du P.; Gao G.F.; Han P.; Kang X.; Li L.; Liu K.; Qi J.; Wang Q.; Xu Z.; Zhao X.; Zheng A.	10.1038/s41467-022-31276-6	Nature Communications
Characterization of Stenotrophomonas maltophilia phage AXL1 as a member of the genus Pamexvirus encoding resistance to trimethoprim–sulfamethoxazole	Stenotrophomonas maltophilia is a ubiquitous environmental bacterium capable of causing disease in humans. Antibiotics are largely ineffective against this pathogen due to numerous chromosomally encoded antibiotic resistance mechanisms. An alternative treatment option is phage therapy, the use of bacteriophages to selectively kill target bacteria that are causing infection. To this aim, we isolat…	2022	Dennis J.J.; Lin A.; McCutcheon J.G.	10.1038/s41598-022-14025-z	Scientific Reports
Predicting the evolution of the Lassa virus endemic area and population at risk over the next decades	Lassa fever is a severe viral hemorrhagic fever caused by a zoonotic virus that repeatedly spills over to humans from its rodent reservoirs. It is currently not known how climate and land use changes could affect the endemic area of this virus, currently limited to parts of West Africa. By exploring the environmental data associated with virus occurrence using ecological niche modelling, we show …	2022	Alhasan F.; Andersen K.G.; Dellicour S.; Dudas G.; Duraffour S.; Gangavarapu K.; Garry R.F.; Goba A.; Grant D.S.; Gryseels S.; Günther S.; Hughes L.D.; Kafetzopoulou L.E.; Klitting R.; Kotamarthi A.; Lemey P.; McGraw M.; Momoh M.; Ogbaini-Emovo E.; Okogbenin S.; Pauthner M.G.; Sandi J.D.; Smither A.R.; Suchard M.A.; Thiery W.; Vrancken B.; Zeller M.	10.1038/s41467-022-33112-3	Nature Communications
Differing coronavirus genres alter shared host signaling pathways upon viral infection	Coronaviruses are important viral pathogens across a range of animal species including humans. They have a high potential for cross-species transmission as evidenced by the emergence of COVID-19 and may be the origin of future pandemics. There is therefore an urgent need to study coronaviruses in depth and to identify new therapeutic targets. This study shows that distant coronaviruses such as Al…	2022	Cruz-Pulido D.; Kenney S.P.; Ouma W.Z.	10.1038/s41598-022-13396-7	Scientific Reports
Transmission history of SARS-CoV-2 in humans and white-tailed deer	The emergence of a novel pathogen in a susceptible population can cause rapid spread of infection. High prevalence of SARS-CoV-2 infection in white-tailed deer (Odocoileus virginianus) has been reported in multiple locations, likely resulting from several human-to-deer spillover events followed by deer-to-deer transmission. Knowledge of the risk and direction of SARS-CoV-2 transmission between hu…	2022	Hudson P.J.; Kapur V.; Conlan A.J.K.; Davis J.J.; Didelot X.; Jayarao B.M.; Kuchipudi S.V.; Levine N.; Li L.; Musser J.M.; Nelli R.K.; Nissly R.H.; Olsen R.J.; Ruden R.M.; Surendran-Nair M.; Vandegrift K.J.; Willgert K.; Yon M.	10.1038/s41598-022-16071-z	Scientific Reports
First record of the human infection of Brucella melitensis in Kyrgyzstan: evidence from whole-genome sequencing-based analysis	Background: Brucellosis, a zoonosis mainly transmitted by consumption of unpasteurized dairy products as well as direct contact with infected animals, is endemic in Kyrgyzstan. However, Brucella species in humans have not been investigated and the origin of the disease remains poorly known in wide parts of Сentral Asia. Thus, molecular characterization of the circulating strains is a critical fir…	2022	Abdyraev M.; Abidova A.; Berdiev S.; Brangsch H.; Dzhaparova A.; Kebekbaeva N.; Kydyshov K.; Melzer F.; Neubauer H.; Pletz M.W.; Usenbaev N.; Wareth G.	10.1186/s40249-022-01044-1	Infectious Diseases of Poverty
Interspecies Transmission from Pigs to Ferrets of Antigenically Distinct Swine H1 Influenza A Viruses with Reduced Reactivity to Candidate Vaccine Virus Antisera as Measures of Relative Zoonotic Risk	During the last decade, endemic swine H1 influenza A viruses (IAV) from six different genetic clades of the hemagglutinin gene caused zoonotic infections in humans. The majority of zoonotic events with swine IAV were restricted to a single case with no subsequent transmission. However, repeated introduction of human-seasonal H1N1, continual reassortment between endemic swine IAV, and subsequent d…	2022	Anderson T.K.; Arendsee Z.W.; Davis C.T.; Hufnagel D.E.; Kimble J.B.; Lewis N.S.; Souza C.K.; Thor S.; Vincent Baker A.L.; Young K.M.	10.3390/v14112398	Viruses
Role of spike compensatory mutations in the interspecies transmission of SARS-CoV-2	SARS-CoV-2, the virus responsible for COVID-19 in humans, can efficiently infect a large number of animal species. Like any virus, and particularly RNA viruses, SARS-CoV-2 undergoes mutations during its life cycle some of which bring a selective advantage, leading to the selection of a given lineage. Minks are very susceptible to SARS-CoV-2 and owing to their presence in mass rearing, they make a…	2022	Devaux C.A.; Fantini J.; Frutos R.; Gavotte L.; Yahi N.	10.1016/j.onehlt.2022.100429	One Health
Disentangling the role of poultry farms and wild birds in the spread of highly pathogenic avian influenza virus in Europe	In winter 2016-7, Europe was severely hit by an unprecedented epidemic of highly pathogenic avian influenza viruses (HPAIVs), causing a significant impact on animal health, wildlife conservation, and livestock economic sustainability. By applying phylodynamic tools to virus sequences collected during the epidemic, we investigated when the first infections occurred, how many infections were unrepo…	2022	Agüí C.V.; Ducatez M.F.; Dán Á.; Guinat C.; King J.; Pohlmann A.; Scire J.; Stadler T.; Staubach C.; Vaughan T.G.; Černíková L.; Święton E.	10.1093/ve/veac073	Virus Evolution
Spillover and genome selection of the gut parasite Nosema ceranae between honey bee species	Nosema ceranae is a honey bee gut parasite that has recently spilled to another honey bee host through trading. The impact of infection on the native host is minor, which is substantial in the novel host. In this study, artificial inoculation simulated the parasite transmission from the native to the novel host. We found that the parasite initiated proliferation earlier in the novel host than in …	2022	Chen Y.; Evans J.D.; Huang Q.; Wei X.	10.3389/fcimb.2022.1026154	Frontiers in Cellular and Infection Microbiology
An overview of Animal and Human Brucellosis in Nigeria	Brucellosis is a bacterial disease in humans and animals caused by a group of organisms in the genus Brucella. It is highly contagious and one of the most important zoonosis in the world. The disease remains endemic in Nigeria and its actual incidence and prevalence are unknown due to poor surveillance and inadequate disease reporting system. A comprehensive review of the literature published onl…	2022	Aiyedun J.O.; Akanbi B.O.; Bale O.O.J.; Olorunshola I.D.; Oludairo O.O.	10.21608/JAVS.2022.149087.1161	Journal of Applied Veterinary Sciences
The distribution of covert microbial natural enemies of a globally invasive crop pest, fall armyworm, in Africa: Enemy release and spillover events	Invasive species pose a significant threat to biodiversity and agriculture world-wide. Natural enemies play an important part in controlling pest populations, yet we understand very little about the presence and prevalence of natural enemies during the early invasion stages. Microbial natural enemies of fall armyworm Spodoptera frugiperda are known in its native region, however, they have not yet…	2022	Jones C.M.; Chipabika G.; de Boer J.; Donkersley P.; Kachigamba D.; Karangwa P.; Mensah B.A.; Mensah S.A.; Nkunika P.O.Y.; Pearson A.J.; Rice A.; Smith J.A.; Uzayisenga B.; Wilson K.; Withers A.J.	10.1111/1365-2656.13760	Journal of Animal Ecology
SARS-CoV-2 Is Not Special, but the Pandemic Is: The Ecology, Evolution, Policy, and Future of the Deadliest Pandemic in Living Memory	The COVID-19 pandemic is extraordinary, but many ordinary events have contributed to its becoming and persistence. Here, we argue that the emergence of the severe acute respiratory syndrome coronavirus 2 (SARS-CoV-2) virus, which has radically altered day-to-day life for people across the globe, was an inevitability of contemporary human ecology, presaged by spillovers past. We show the ways in w…	2022	Brinkworth J.F.; Rusen R.M.	10.1146/annurev-anthro-041420-100047	Annual Review of Anthropology
Cryo-EM structures of prefusion SIV envelope trimer	Simian immunodeficiency viruses (SIVs) are lentiviruses that naturally infect non-human primates of African origin and seeded cross-species transmissions of HIV-1 and HIV-2. Here we report prefusion stabilization and cryo-EM structures of soluble envelope (Env) trimers from rhesus macaque SIV (SIVmac) in complex with neutralizing antibodies. These structures provide residue-level definition for S…	2022	Bess J.W.; Bylund T.; Gorman J.; Keele B.F.; Kwong P.D.; Lee M.; Lifson J.D.; Liu J.; Mason R.D.; Nazzari A.F.; Rawi R.; Roederer M.; Tsybovsky Y.; Verardi R.; Wang C.; Wang S.; Welles H.C.; Yang Y.; Zhang B.; Zhou T.	10.1038/s41594-022-00852-1	Nature Structural and Molecular Biology
Limited permissibility of ENL-R and Mv-1-Lu mink cell lines to SARS-CoV-2	The SARS-CoV-2 pandemic started in the end of 2019 in Wuhan, China, which highlighted the scenario of frequent cross-species transmission events. From the outbreak possibly initiated by viral spill-over into humans from an animal reservoir, now we face the human host moving globally while interacting with domesticated and peridomestic animals. The emergence of a new virus into the ecosystem leads…	2022	Baudoin J.-P.; Boschi C.; Colson P.; Fenollar F.; Jardot P.; La Scola B.; Le Bideau M.; Lenk M.; Penant G.; Pires de Souza G.A.	10.3389/fmicb.2022.1003824	Frontiers in Microbiology
Phylogeography and evolutionary dynamics analysis of porcine delta-coronavirus with host expansion to humans	From 2003 onwards, three pandemics have been caused by coronaviruses: severe acute respiratory syndrome coronavirus (SARS-CoV); middle east respiratory syndrome coronavirus (MERS-CoV); and, most recently, SARS-CoV-2. Notably, all three were transmitted from animals to humans. This would suggest that animals are potential sources of epidemics for humans. The emerging porcine delta-coronavirus was …	2022	Chen R.-A.; Chen T.-B.; Cong F.; He D.-S.; Li G.; Niu J.-W.; Si G.-B.; Xie Y.-S.; Zhai S.-L.; Zhou X.	10.1111/tbed.14503	Transboundary and Emerging Diseases
Natural disease and evolution of an Amdoparvovirus endemic in striped skunks (Mephitis mephitis)	Striped skunks (Mephitis mephitis) densely populate the human–animal interface of suburbia throughout North America. Skunks share that habitat with numerous related mesocarnivores, where increased contact, competition for shared food and water sources and other stressors contribute to increased exposure and susceptibility to viral infection. The recently identified skunk amdoparvovirus (SKAV) has…	2022	Alex C.E.; Bourque L.; Canuti M.; Jackson K.A.; Jardine C.; Lang A.S.; Needle D.; Nituch L.; Pesavento P.A.; Schlesinger M.S.	10.1111/tbed.14511	Transboundary and Emerging Diseases
Human coronaviruses: The emergence of SARS-CoV-2 and management of COVID-19	To date, a total of seven human coronaviruses (HCoVs) have been identified, all of which are important respiratory pathogens. Recently, severe acute respiratory syndrome coronavirus 2 (SARS-CoV-2), the causative agent of coronavirus disease 2019 (COVID-19), has led to a global pandemic causing millions of infections and deaths. Here, we summarize the discovery and fundamental virology of HCoVs, d…	2022	Liang C.; Solomon M.	10.1016/j.virusres.2022.198882	Virus Research
How GBS Got Its Hump: Genomic Analysis of Group B Streptococcus from Camels Identifies Host Restriction as well as Mobile Genetic Elements Shared across Hosts and Pathogens	Group B Streptococcus (GBS) literature largely focuses on humans and neonatal disease, but GBS also affects numerous animals, with significant impacts on health and productivity. Spill-over events occur between humans and animals and may be followed by amplification and evolutionary adaptation in the new niche, including changes in the core or accessory genome content. Here, we describe GBS from …	2022	Crestani C.; Forde T.L.; Seligsohn D.; Zadoks R.N.	10.3390/pathogens11091025	Pathogens
Transmission dynamics of brucellosis in Jilin province, China: Effects of different control measures	Brucellosis is a zoonotic disease, which has gave rise to massive financial burden to animal husbandry in China. Jilin province is one of the worst-hit areas of brucellosis and thus understanding the transmission mechanism of brucellosis is of great significance for successful containment. In this paper, we leverage a discrete-time human-sheep coupled model constructed by employing backward Euler…	2022	Chu Y.-M.; Jin Z.; Li B.-L.; Ma X.; Sun G.-Q.; Wang Z.-H.	10.1016/j.cnsns.2022.106702	Communications in Nonlinear Science and Numerical Simulation
Mutation and Interaction Analysis of the Glycoprotein D and L and Thymidine Kinase of Pseudorabies Virus	Pseudorabies (also called Aujeszky's disease) is a highly infectious viral disease caused by the pseudorabies virus (PRV, or Suid herpesvirus 1). Although the disease has been controlled by immunization with the PRV-attenuated vaccine, the emerging PRV variants can escape the immune surveillance in the vaccinated pig, resulting in recent outbreaks. Furthermore, the virus has been detected in othe…	2022	Chen S.; Li X.; Niu G.; Ren L.; Yang L.; Zhang L.; Zhang X.; Zheng J.	10.3390/ijms231911597	International Journal of Molecular Sciences
Rotavirus A in Domestic Pigs and Wild Boars: High Genetic Diversity and Interspecies Transmission	Rotavirus A (RVA) is an important pathogen for porcine health. In comparison to humans, RVA in domestic animals and especially in wildlife is under researched. Therefore, the aim of the present study was to investigate the prevalence, genetic diversity, molecular epidemiology and interspecies transmission of RVA in domestic pigs and wild boars. During the three consecutive RVA seasons (2018–2021)…	2022	Bačani I.; Brnić D.; Bujanić M.; Hižman D.; Jemeršić L.; Konjević D.; Krešić N.; Kunić V.; Maltar-Strmečki N.; Čolić D.	10.3390/v14092028	Viruses
Human Monkeypox: Old virus with new Epidemiological and Transmission Trends	Human monkeypox is an emerging zoonotic disease caused by a monkeypox virus. The monkeypox virus history originated in 1958 after the occurrence of a pox-like illness in monkeys. In September 1970, the first case of human monkeypox was identified in the Democratic Republic of Congo, Africa. This year, from January 01, to September 30, 2022, the virus swiftly spread from endemic to non-endemic cou…	2022	Meo S.A.	10.12669/pjms.38.8.6978	Pakistan Journal of Medical Sciences
Monkeypox emerges on a global scale: A historical review and dermatologic primer	The current monkeypox outbreak reawakens the concern that poxviridae have a high potential for zoonotic spillover and causing a pandemic. Much fieldwork and research have been done by health care and public health workers in Africa during previous human outbreaks, and their knowledge should inform our global response to the current outbreak. However, unusual clinical presentations now have potent…	2022	Bryer J.; Freeman E.E.; Rosenbach M.	10.1016/j.jaad.2022.07.007	Journal of the American Academy of Dermatology
Co-existence and co-infection of influenza A viruses and coronaviruses: Public health challenges	Since the 20th century, humans have lived through five pandemics caused by influenza A viruses (IAVs) (H1N1/1918, H2N2/1957, H3N2/1968, and H1N1/2009) and the coronavirus (CoV) severe acute respiratory syndrome coronavirus 2 (SARS-CoV-2). IAVs and CoVs both have broad host ranges and share multiple hosts. Virus co-circulation and even co-infections facilitate genetic reassortment among IAVs and r…	2022	Bi Y.; Gao G.F.; Gong Y.; Liu W.; Shi W.; Sun J.; Wong G.; Yang J.; Zhang C.	10.1016/j.xinn.2022.100306	Innovation
Brucellosis in Ethiopia: A comprehensive review of literature from the year 2000–2020 and the way forward	Brucellosis is a zoonotic disease of considerable economic and public health significance globally. Despite the limited bacteriological evidence, a large number of serological works revealed that it is prevalent both in livestock and humans in Ethiopia. The current comprehensive review was carried out to provide apparent pooled seroprevalence (APS) estimates at individual animal and herd levels i…	2022	Asmare K.; Nile E.; Sibhat B.; Tessema T.S.	10.1111/tbed.14495	Transboundary and Emerging Diseases
Potential pandemic pathogens series: MERS virus	In the last two years we have experienced the effects of the COVID-19 pandemic in our lives and hospitals. Pandemics are part of the history of humanity and we can be certain that in the future new pandemics will appear. In fact, due to the growth in the human population, increased travel and global warming, it is to be expected that new pandemic pathogens will arise more frequently than before. …	2022	Nederstigt C.; Pelt W.M.J.; van Paassen J.; van Westerloo D.J.		Netherlands Journal of Critical Care
Efficient rescue of a newly classified Ebinur lake orthobunyavirus with GFP reporter and its application in rapid antiviral screening	Orthobunyaviruses have been reported to cause severe diseases in humans or animals, posing a potential threat to human health and socio-economy. Ebinur lake virus (EBIV) is a newly classified orthobunyavirus, which can induce the histopathogenic change and even the high mortality of infected BALB/c mice. Therefore, it is needed to further study the viral replication and pathogenesis, and develop …	2022	Bergeron E.; Li J.; Ren N.; Wang F.; Wang J.; Wang S.; Xia H.; Yuan Z.; Zhang B.; Zhang G.; Zhao L.	10.1016/j.antiviral.2022.105421	Antiviral Research
West Nile Virus and Usutu Virus: A Post-Mortem Monitoring Study in Wild Birds from Rescue Centers, Central Italy	West Nile virus (WNV) and Usutu virus (USUV) are mosquito-borne flaviviruses that have been associated with neurological diseases in humans and wild birds. Wild bird rescue centers are potential significant hot spots for avian infection surveillance, as recognized in the Italian Integrate National Surveillance Plan for Arboviruses. Here we report the results of a post-mortem active monitoring stu…	2022	Agliani G.; Giglia G.; Gobbi M.; Gröne A.; Lepri E.; Mandara M.T.; Mencattelli G.; Savini G.; van den Brand J.M.A.	10.3390/v14091994	Viruses
Evolution of Human H9N2 Avian Influenza Virus in China from 1998 to 2021; [1998-2021 年我国人感染 H9N2 亚型禽流感病毒的遗传演化规律]	【Objective】The epidemiological characteristics of H9N2 avian influenza virus were clarified by analyzing the onset time, province, age, gender and other information of human cases infected with H9N2 avian influenza from 1998 to 2021 in China. By analyzing the genetic characteristics of human H9N2 subtype avian influenza virus, the genetic evolution law of human H9N2 subtype avian influenza virus …	2022	Gao X.; Guo J.; Li X.; Wang M.; Wang Y.; Zhang H.	10.3864/j.issn.0578-1752.2022.20.017	Scientia Agricultura Sinica
MERS-CoV in sheep, goats, and cattle, United Arab Emirates, 2019: Virological and serological investigations reveal an accidental spillover from dromedaries	The recent COVID-19 pandemic has demonstrated again the global threat posed by emerging zoonotic coronaviruses. During the past two decades alone, humans have experienced the emergence of several coronaviruses, such as SARS-CoV in 2003, MERS-CoV in 2012, and SARS-CoV-2 in 2019. To date, MERS-CoV has been detected in 27 countries, with a case fatality ratio of approximately 34.5%. Similar to other…	2022	Camp J.V.; Corman V.M.; Kannan D.O.; Kolodziejek J.; Loney T.; Nowotny N.; Ramaswamy S.; Tayoun A.A.; Weidinger P.	10.1111/tbed.14306	Transboundary and Emerging Diseases
The molecular epidemiology of multiple zoonotic origins of SARS-CoV-2	Understanding the circumstances that lead to pandemics is important for their prevention. We analyzed the genomic diversity of severe acute respiratory syndrome coronavirus 2 (SARS-CoV-2) early in the coronavirus disease 2019 (COVID-19) pandemic. We show that SARS-CoV-2 genomic diversity before February 2020 likely comprised only two distinct viral lineages, denoted “A” and “B.” Phylodynamic root…	2022	Andersen K.G.; Crits-Christoph A.; Gangavarapu K.; Garry R.F.; Havens J.L.; Holmes E.C.; Hughes S.; Isa M.N.M.; Izhikevich K.; Lee J.; Levy J.I.; Lin R.T.P.; Magee A.; Matteson N.L.; Moshiri N.; Noor Y.M.; Park H.; Park M.-S.; Parker E.; Pekar J.E.; Rambaut A.; Serrano L.M.M.; Suchard M.A.; Vasylyeva T.I.; Wang J.C.; Wertheim J.O.; Worobey M.; Yan K.C.Z.; Zeller M.	10.1126/science.abp8337	Science
Trypanosoma cruzi and Leishmania spp. in rodents in a peri-urban area of Central Mexico	Rodents are one of the most relevant groups of mammals involved in the process of zoonotic disease transmission. Their ability to adapt to anthropized environments allows them to come into contact with humans with often negative consequences for the latter. The present study designed to detect the presence of Trypanosoma cruzi and Leishmania spp. in rodents living in the peri-urban area of Queret…	2022	Camacho-Macías B.; Canché-Pool E.B.; ElenaVillagrán-Herrera M.; Escobedo-Ortegón F.J.; Hernández-Camacho N.; Jones R.W.; Orduña-Mayares D.; SalvadorZamora-Ledesma, Faculty of Natural Sciences, Academic Body of Ecology and Faunal Diversity, The Universidad Autónoma de Querétaro, Mexico; Sosa-Gallegos S.L.	10.1016/j.vprsr.2022.100779	Veterinary Parasitology: Regional Studies and Reports
International law reform for One Health notifications	Epidemic risk assessment and response relies on rapid information sharing. Using examples from the past decade, we discuss the limitations of the present system for outbreak notifications, which suffers from ambiguous obligations, fragile incentives, and an overly narrow focus on human outbreaks. We examine existing international legal frameworks, and provide clarity on what a successful One Heal…	2022	Carlson C.J.; Phelan A.L.	10.1016/S0140-6736(22)00942-4	The Lancet
Prevalence of brucellosis in livestock keepers and domestic ruminants in Baringo County, Kenya	Brucellosis is widely distributed in more than 170 countries around the world, where it poses a huge threat to animal husbandry and human health. Brucellosis is a worldwide re-emerging zoonotic disease that poses serious public health problems in many developing countries including Kenya. However, prevalence of brucellosis has not been determined in Baringo County, Kenya, yet there is a continuou…	2022	Akoko J.M.; Atieli H.; Gumo S.; Kutwah M.A.; Lokamar P.N.; Munde E.O.; Oloo D.; Ouma C.	10.1371/journal.pgph.0000682	PLOS Global Public Health
The origins of COVID-19 pandemic: A brief overview	The novel coronavirus disease (COVID-19) outbreak that emerged at the end of 2019 has now swept the world for more than 2 years, causing immeasurable damage to the lives and economies of the world. It has drawn so much attention to discovering how the severe acute respiratory syndrome coronavirus 2 (SARS-CoV-2) originated and entered the human body. The current argument revolves around two contra…	2022	Cao J.-M.; Hao Y.-J.; Shi J.-Y.; Wang D.-P.; Wang M.-Y.; Wang Y.-L.; Zhou L.	10.1111/tbed.14732	Transboundary and Emerging Diseases
SARS-CoV-2 at the Human–Animal Interface: Implication for Global Public Health from an African Perspective	The coronavirus disease 2019 (COVID-19) pandemic has become the most far-reaching public health crisis of modern times. Several efforts are underway to unravel its root cause as well as to proffer adequate preventive or inhibitive measures. Zoonotic spillover of the causative virus from an animal reservoir to the human population is being studied as the most likely event leading to the pandemic. …	2022	Agusi E.R.; Allendorf V.; Asala O.; Busch F.; Dietze K.; Eze E.A.; Globig A.; Meseko C.A.; Shittu I.	10.3390/v14112473	Viruses
SARS-CoV-2 does not infect pigs, but this has to be verified regularly	For successful xenotransplantation, freedom of the xenocraft donor from certain viral infections that may harm the organ recipient is important. A novel human coronavirus (CoV) with a respiratory tropism, designated as SARS-CoV-2, was first identified in January 2020 in China, but likely has been circulating unnoticed for some time before. Since then, this virus has reached most inhabited areas, …	2022	Huang Y.-W.; Opriessnig T.	10.1111/xen.12772	Xenotransplantation
Human health in peril: The need to upgrade medical education in light of COVID-19	While we might leave the COVID-19 pandemic behind, future health professionals are still confronted with another global phenomenon: the increasing pandemic of non-communicable diseases (NCDs). Both issues are strongly interwoven, yet current medical education fails to address their syndemic nature accordingly. There is scientific consensus that (i) most emerging infectious diseases are zoonotic, …	2022	Gatterer L.; Kriwan F.; Tanous D.; Wirnitzer K.	10.3389/fmed.2022.999671	Frontiers in Medicine
Drivers of African Filovirus (Ebola and Marburg) Outbreaks	Outbreaks of African filoviruses often have high mortality, including more than 11,000 deaths among 28,562 cases during the West Africa Ebola outbreak of 2014-2016. Numerous studies have investigated the factors that contributed to individual filovirus outbreaks, but there has been little quantitative synthesis of this work. In addition, the ways in which the typical causes of filovirus outbreaks…	2022	Drake J.M.; Schmidt J.P.; Ferreira S.; Gottdenker N.; Nipa K.F.; Schatz A.M.; Stephens P.R.; Sundaram M.	10.1089/vbz.2022.0020	Vector-Borne and Zoonotic Diseases
Seroprevalence of human brucellosis in Morocco and associated risk factors	Background and Aim: Brucellosis is a prevalent infectious zoonotic disease that affects humans, livestock, and wildlife in many parts of the world. A cross-sectional study was conducted to estimate the seroprevalence and risk factors of brucellosis among farmers and patients attending six health centers in Sidi Kacem province (northwestern Morocco). Materials and Methods: Blood samples (3-5 mL) w…	2022	Cherkaoui I.; El Azhari M.; Ezzikouri S.; Faddane K.; Hamdi S.; Lakranbi M.; Moumni H.; Saile R.	10.14202/vetworld.2022.2224-2233	Veterinary World
Long-Term Serological Investigations of Influenza A Virus in Free-Living Wild Boars (Sus scrofa) from Northern Italy (2007–2014)	Influenza A viruses (IAV) have been repeatedly demonstrated to circulate in wild suid populations. In this study, serum samples were collected from 2618 free-ranging wild boars in a protected area of Northern Italy between 2007 and 2014, and firstly screened by enzyme-linked immunosorbent assay (ELISA) for the presence of antibodies against IAV. The ELISA-positive samples were further tested by h…	2022	Castrucci M.R.; Chiapponi C.; Cotti C.; De Marco M.A.; Delogu M.; Frasnelli M.; Prosperi A.; Raffini E.; Romanini C.; Zanni I.	10.3390/microorganisms10091768	Microorganisms
Ecological super-spreaders drive host–range oscillations: Omicron and risk space for emerging infectious disease	The unusual genetic diversity of the Omicron strain has led to speculation about its origin. The mathematical modelling platform developed for the Stockholm Paradigm (SP) indicates strongly that it has retro-colonized humans from an unidentified nonhuman mammal, likely originally infected by humans. The relationship between Omicron and all other SARS-CoV-2 variants indicates oscillations among ho…	2022	Boeger W.A.; Agosta S.J.; Brooks D.R.; Hoberg E.P.; Trivellone V.	10.1111/tbed.14557	Transboundary and Emerging Diseases
Wild Red Deer (Cervus elaphus) Do Not Play a Role as Vectors or Reservoirs of SARS-CoV-2 in North-Eastern Poland	Several studies reported a high prevalence of SARS-CoV-2 among white-tailed deer in North America. Monitoring cervids in all regions to better understand SARS-CoV-2 infection and circulation in other deer populations has been urged. To evaluate deer exposure and/or infection to/by SARS-CoV-2 in Poland, we sampled 90 red deer shot by hunters in five hunting districts in north-eastern Poland. Serum…	2022	Baranowicz K.; Borkowski J.; Bourret V.; Goll A.; Grzybek M.; Kant R.; Krupińska M.; Mäki S.; Nowicka J.; Sironen T.; Strandin T.	10.3390/v14102290	Viruses
Discovery and Genomic Characterization of a Novel Henipavirus, Angavokely Virus, from Fruit Bats in Madagascar	The genus Henipavirus (family Paramyxoviridae) currently comprises seven viruses, four of which have demonstrated prior evidence of zoonotic capacity. These include the biosafety level 4 agents Hendra (HeV) and Nipah (NiV) viruses, which circulate naturally in pteropodid fruit bats. Here, we describe and characterize Angavokely virus (AngV), a divergent henipavirus identified in urine samples fro…	2022	Brook C.E.; Aguilar H.C.; Ahyong V.; Andrianiaina A.; Andry S.; DeRisi J.L.; Dussart P.; Heraud J.-M.; Kistler A.; Lacoste V.; Madera S.; Raharinosy V.; Ranaivoson H.C.; Randriambolamanantsoa T.H.; Ravelomanantsoa N.A.F.; Tato C.M.	10.1128/jvi.00921-22	Journal of Virology
Estimation of Japanese encephalitis virus infection prevalence in mosquitoes and bats through nationwide sentinel surveillance in Indonesia	Indonesia belongs to endemic areas of Japanese encephalitis (JE), yet data regarding the true risk of disease transmission are lacking. While many seroprevalence studies reported its classic enzootic transmission, data related to the role of bats in the transmission of JE virus are limited. This current study aimed to identify the potential role of bats in the local transmission of the JE virus t…	2022	Diptyanusa A.; Herini E.S.; Indarjulianto S.; Satoto T.B.T.	10.1371/journal.pone.0275647	PLoS ONE
Evidence, Challenges, and Knowledge Gaps Regarding Latent Tuberculosis in Animals	Mycobacterium bovis and other Mycobacterium tuberculosis complex (MTBC) pathogens that cause domestic animal and wildlife tuberculosis have received considerably less attention than M. tuberculosis, the primary cause of human tuberculosis (TB). Human TB studies have shown that different stages of infection can exist, driven by host–pathogen interactions. This results in the emergence of heterogen…	2022	Bagheri B.; Goosen W.J.; Miller M.A.; Ncube P.; Sampson S.L.	10.3390/microorganisms10091845	Microorganisms
The impact of COVID-19 on the sustainability of the environment, animal health and food security, and safety	COVID-19 pandemic influenced the environment, animal health, and food security. Due to reduced human mobility, the air and water quality increased. Other environmental consequences were the personal protective types of equipment and their haphazard disposal. Atmospheric pollution could be a cofactor leading to an increased COVID-19 mortality rate. Lockdown, however, caused a reduction in air and …	2022	Al Solami L.S.; Alhajri A.; Alhajri S.; Alhussaini B.H.; Alqurashi A.D.; Alshubaith I.H.; Alsultan R.A.; Attia Y.A.; Azhar E.I.; de Oliveira M.C.; Khafaga A.F.	10.1007/s11356-022-22468-0	Environmental Science and Pollution Research
In Vitro Infection Dynamics of Wuxiang Virus in Different Cell Lines	Wuxiang virus (WUXV) is a newly discovered Bunyavirales transmitted by sandflies. It is found to infect humans and chickens and can cause neurological symptoms and even death in mice. However, the susceptibility of different hosts and tissue-derived cells to this virus is unclear. In this study, we examined cells derived from murine (BHK-21, N2A), human (HEK-293T, SH-SY5Y), dog (MDCK), pig (PK-15…	2022	Fu S.; He Y.; Hu D.; Li F.; Li X.; Liang G.; Nie K.; Wang H.; Xu S.; Yao X.; Yin Q.; Zhang W.	10.3390/v14112383	Viruses
Changes in European wild rabbit population dynamics and the epidemiology of rabbit haemorrhagic disease in response to artificially increased viral transmission	European wild rabbit (Oryctolagus cuniculus) populations are severely affected by rabbit haemorrhagic disease (RHD), currently aggravated by the spread of the new lagovirus serotype RHDV2 that replaced the classical RHDV strains (RHDV/RHDVa). This virus causes high mortality in both adult and young rabbits and to date, there is no management tool to effectively reduce its impact on wild rabbit po…	2022	Calvete C.; Calvo A.J.; Calvo J.H.; Capucci L.; Lavazza A.; Monroy F.; Sarto M.P.	10.1111/tbed.14421	Transboundary and Emerging Diseases
Molecular Basis of Mink ACE2 Binding to SARS-CoV-2 and Its Mink-Derived Variants	Severe acute respiratory syndrome coronavirus 2 (SARS-CoV-2) is transmitted between humans and minks, and some mutations in the spike (S) protein, especially in the receptor-binding domain (RBD), have been identified in mink-derived viruses. Here, we examined binding of the mink angiotensin-converting enzyme 2 (ACE2) receptor to mink-derived and important human-originating variants, and we demons…	2022	Bai B.; Cao J.; Chen Q.; Gao G.F.; Han P.; He J.; Hu Y.; Li D.; Li W.; Niu S.; Qi J.; Rong X.; Su C.; Tian M.; Wang Q.; Yang M.; Zhang Y.; Zhao X.; Zheng A.	10.1128/jvi.00814-22	Journal of Virology
Cross species transmission of pseudorabies virus leads to human encephalitis and visual impairment: A case report	Pseudorabies virus (PRV) is a common pig infectious disease. There have been few reports of PRV infection in humans. The patient in this article had acute onset, which was manifested by fever, epilepsy, disturbance of consciousness, and other symptoms. The disease progressed rapidly and worsened in a short time so the ventilator had to be used to assist breathing. In the later stage of treatment,…	2022	Ai Z.-B.; Bao Y.; Chen J.; Huang H.; Huang W.; Wang N.	10.3389/fneur.2022.950931	Frontiers in Neurology
Evolution of SIVmac239 following serial passaging in humanized mice	Serial passage of SIVmac239 allows for greater understanding of the genetic changes necessary for cross-species transmission of primate lentiviruses into humans. Using humanized mice, we show that adaptive mutations continue to accumulate in SIVmac239 during four serial passages, with persistent CD4+ T cell decline and increases in plasma viral loads. © 2022 The Authors. Journal of Medical Primat…	2022	Akkina R.; Baczenas J.J.; Curlin J.Z.; Goff K.; Marx P.; Morrison J.; O'Connor S.; Remling-Mulder L.; Schmitt K.; Stenglein M.; Tibbits C.V.	10.1111/jmp.12614	Journal of Medical Primatology
Diagnosis of monkeypox virus – An overview	Monkeypox is an emerging zoonotic disease caused by monkeypox virus which is a DNA virus. The virus is transmitted to humans as a result of close contact with infected animals, infected humans or contaminated inanimate objects. The disease has a incubation period usually 7–14 days and it causes fever, headache, fatigue, myalgia, widespread body aches, swelling in lymph nodes and skin lesions. It …	2022	Altindis M.; Puca E.; Shapo L.	10.1016/j.tmaid.2022.102459	Travel Medicine and Infectious Disease
Glycans are not necessary to maintain the pathobiological features of bovine spongiform encephalopathy	The role of the glycosylation status of PrPC in the conversion to its pathological counterpart and on cross-species transmission of prion strains has been widely discussed. Here, we assessed the effect on strain characteristics of bovine spongiform encephalopathy (BSE) isolates with different transmission histories upon propagation on a model expressing a non-glycosylated human PrPC. Bovine, ovin…	2022	Andréoletti O.; Badiola J.J.; Barrio T.; Betancor M.; Bolea R.; Castilla J.; Charco J.M.; Díaz-Domínguez C.M.; Eraña H.; Kong Q.; Marín B.; Otero A.; Torres J.M.	10.1371/journal.ppat.1010900	PLoS Pathogens
The spike glycoprotein of highly pathogenic human coronaviruses: structural insights for understanding infection, evolution and inhibition	Highly pathogenic human coronaviruses (CoV) including SARS-CoV, MERS-CoV and SARS-CoV-2 have emerged over the past two decades, resulting in infectious disease outbreaks that have greatly affected public health. The CoV surface spike (S) glycoprotein mediates receptor binding and membrane fusion for cell entry, playing critical roles in CoV infection and evolution. The S glycoprotein is also the …	2022	Ge J.; Qiao S.; Wang X.; Zhang S.	10.1002/2211-5463.13454	FEBS Open Bio
Multiple reassortment and interspecies transmission events contribute to the diversity of porcine-like human rotavirus C strains detected in South Korea	Globally, rotavirus C (RVC) causes diarrhoeal outbreaks, mainly in swine, with sporadic incidents in human, bovine, and canine populations. In this study, two human RVC strains, RVC/Human-wt/KOR/CAU13-1-77/2013 and RVC/Human-wt/KOR/CAU14-1-242/2014, were isolated in South Korea, and their complete genome sequences were compared with those of other human- and animal-origin RVC strains found worldw…	2022	Kim W.; Nguyen T.H.; Truong T.C.	10.1007/s00705-022-05528-1	Archives of Virology
Habitat productivity and anthropogenic development drive rangewide variation in striped skunk (Mephitis mephitis) abundance	Non-charismatic species are often understudied, despite having unique ecological roles that are important to understand and value for ecosystem integrity, function, and health. Striped skunks (Mephitis mephitis) are one such species, as they are stigmatized and feared due to their noxious smell and potential for spreading rabies. Yet this species often co-occurs with humans, occupying a distinct …	2022	Allen M.L.; Green A.M.; Moll R.J.	10.1016/j.gecco.2022.e02300	Global Ecology and Conservation
Geographic Range Overlap Rather than Phylogenetic Distance Explains Rabies Virus Transmission among Closely Related Bat Species	The cross-species transmission (CST) of pathogens can have dramatic consequences, as highlighted by recent disease emergence events affecting human, animal and plant health. Understanding the ecological and evolutionary factors that increase the likelihood of disease agents infecting and establishing in a novel host is therefore an important research area. Previous work across different pathogens…	2022	Biek R.; Jacquot M.; Streicker D.G.; Wallace M.A.	10.3390/v14112399	Viruses
Diversity and Genetic Characteristics of Astroviruses from Animals in Yunnan Province	Astroviruses (AstVs) are single-stranded RNA viruses, including two main genera: Mamastroviruses (MAstVs) and Avastroviruses (AAstVs). AstVs have been detected in more than 80 different mammals and birds, with the characteristics of multiple cross-species transmission and gene recombination. All these have accelerated the process of virus mutation and posed a potential threat to human beings and …	2022	Chen P.; Hou Y.; Huang X.; Li Q.; Wang B.; Wang R.; Wang Y.; Xia X.; Yuan R.; Zhou J.	10.3390/v14102234	Viruses
Linking rattiness, geography and environmental degradation to spillover Leptospira infections in marginalised urban settings: An eco-epidemiological community-based cohort study in Brazil	Background: Zoonotic spillover from animal reservoirs is responsible for a significant global public health burden, but the processes that promote spillover events are poorly understood in complex urban settings. Endemic transmission of Leptospira, the agent of leptospirosis, in marginalised urban communities occurs through human exposure to an environment contaminated by bacteria shed in the uri…	2022	Ko A.I.; Wunder E.A.; Begon M.; Carvalho-Pereira T.S.A.; Childs J.E.; Costa F.; Cruz J.S.; de Oliveira D.; Diggle P.J.; Eyre M.T.; Giorgi E.; Hacker K.P.; Hagan J.E.; Khalil H.; Nery N.; Reis M.G.; Sacramento G.A.; Souza F.N.	10.7554/eLife.73120	eLife
Recent Emergence of Bovine Coronavirus Variants with Mutations in the Hemagglutinin-Esterase Receptor Binding Domain in U.S. Cattle	Bovine coronavirus (BCoV) has spilled over to many species, including humans, where the host range variant coronavirus OC43 is endemic. The balance of the opposing activities of the surface spike (S) and hemagglutinin-esterase (HE) glycoproteins controls BCoV avidity, which is critical for interspecies transmission and host adaptation. Here, 78 genomes were sequenced directly from clinical sample…	2022	Das S.; Harhay G.P.; Hause B.M.; Loy J.D.; McDaneld T.G.; Workman A.M.	10.3390/v14102125	Viruses
Serological screening in wild ruminants in Germany, 2021/2022: No evidence of SARS-CoV-2, bluetongue virus or pestivirus spread but high seroprevalences against Schmallenberg virus	Wildlife animals may be susceptible to multiple infectious agents of public health or veterinary relevance, thereby potentially forming a reservoir that bears the constant risk of re-introduction into the human or livestock population. Here, we serologically investigated 493 wild ruminant samples collected in the 2021/2022 hunting season in Germany for the presence of antibodies against the sever…	2022	Aebischer A.; Beer M.; Blicke J.; Fischer L.; Hechinger S.; Hoffmann D.; Holsteg M.; Marquart K.; Mettenleiter T.C.; Neubauer-Juric A.; Petrov A.; Schotte U.; Schön J.; Wernike K.	10.1111/tbed.14600	Transboundary and Emerging Diseases
A global one health perspective on leptospirosis in humans and animals	Leptospirosis is a quintessential one health disease of humans and animals caused by pathogenic spirochetes of the genus Leptospira. Intra- and interspecies transmission is dependent on 1) reservoir host animals in which organisms replicate and are shed in urine over long periods of time, 2) the persistence of spirochetes in the environment, and 3) subsequent human-animal-environmental interactio…	2022	Gamage C.D.; Haake D.A.; Mills W.Z.; Nally J.E.; Sykes J.E.	10.2460/javma.22.06.0258	Journal of the American Veterinary Medical Association
The basis of mink susceptibility to SARS-CoV-2 infection	Of all known airborne diseases in the twenty-first century, coronavirus disease 19 (COVID-19) has the highest infection and death rate. Over the past few decades, animal origin viral diseases, notably those of bats-linked, have increased many folds in humans with cross-species transmissions noted and the ongoing COVID-19 pandemic has emphasized the importance of understanding the evolution of nat…	2022	Barua A.; Grot N.; Plawski A.	10.1007/s13353-022-00689-w	Journal of Applied Genetics
Interactions of periodic birth and shearing induce outbreak of Brucellosis in Inner Mongolia	Brucellosis, a zoonotic disease, has brought about enormous human suffering and tremendous economic burden to animal husbandry in China. However, Inner Mongolia is the hardest hit area of brucellosis in China. A total of 132,037 human cases have been reported from 2010 to 2020. Endogenous mechanisms of brucellosis spreading across Inner Mongolia till remains to be revealed. We propose a periodic …	2022	Li M.; Luo X.; Ma X.; Sun G.-Q.; Zhang J.	10.1142/S1793524522500437	International Journal of Biomathematics
Rapid emergence of a PB2 D701N substitution during adaptation of an H9N2 avian influenza virus in mice	H9N2 avian influenza viruses (AIVs) have been isolated frequently from multiple avian species and, occasionally, from humans. To explore the potential molecular basis of cross-species transmission of H9N2 AIVs, an H9N2 AIV (A/chicken/Zhejiang/221/2016) was serially passaged in mouse lung. The results showed that the mouse-adapted H9N2 virus exhibited higher virulence and replicated more efficient…	2022	Wu H.; Liu F.; Wu N.; Yang F.; Yao H.; Zhang X.	10.1007/s00705-022-05536-1	Archives of Virology
Historical Evolutionary Dynamics and Phylogeography Analysis of Transmissible Gastroenteritis Virus and Porcine Deltacoronavirus: Findings from 59 Suspected Swine Viral Samples from China	Since the beginning of the 21st century, humans have experienced three coronavirus pandemics, all of which were transmitted to humans via animals. Recent studies have found that porcine deltacoronavirus (PDCoV) can infect humans, so swine enteric coronavirus (SeCoV) may cause harm through cross-species transmission. Transmissible gastroenteritis virus (TGEV) and PDCoV have caused tremendous damag…	2022	Zhao M.; Chen J.; Ding H.; Fan S.; Huang J.; Li Y.; Liu X.; Ruan Y.; Sun Y.; Wu K.; Yan Q.; Yi L.; Yu S.; Zeng W.	10.3390/ijms23179786	International Journal of Molecular Sciences
Shortening Duration of Swine Exhibitions to Reduce Risk for Zoonotic Transmission of Influenza A Virus	Reducing zoonotic influenza A virus (IAV) risk in the United States necessitates mitigation of IAV in exhibition swine. We evaluated the effectiveness of shortening swine exhibitions to <72 hours to reduce IAV risk. We longitudinally sampled every pig daily for the full duration of 16 county fairs during 2014-2015 (39,768 nasal wipes from 6,768 pigs). In addition, we estimated IAV prevalence at 1…	2022	Bliss N.T.; Bowman A.S.; Kenah E.; McBride D.S.; Nelson S.W.; Nolting J.M.; Spurck M.M.; Trock S.C.	10.3201/eid2810.220649	Emerging Infectious Diseases
Time-resolved characterization of the innate immune response in the respiratory epithelium of human, porcine, and bovine during influenza virus infection	Viral cross-species transmission is recognized to be a major threat to both human and animal health, however detailed information on determinants underlying virus host tropism and susceptibility is missing. Influenza C and D viruses (ICV, IDV) are two respiratory viruses that share up to 50% genetic similarity, and both employ 9-O-acetylated sialic acids to enter a host cell. While ICV infections…	2022	Dijkman R.; Gultom M.; Holwerda M.; Laloli L.; Licheri M.; Licheri M.F.; Probst L.; V'kovski P.	10.3389/fimmu.2022.970325	Frontiers in Immunology
Characterization of a Near Full-Length Hepatitis E Virus Genome of Subtype 3c Generated from Naturally Infected South African Backyard Pigs	Eight genotypes of the hepatitis E virus (Orthohepevirus A; HEV) designated HEV-1 to HEV-8 have been reported from various mammalian hosts. Notably, domestic pigs and wild boars are the natural reservoirs of HEV-3 and HEV-4 genotypes with zoonotic propensity. Since HEV infection in domestic pigs is usually subclinical, it may remain undetected, facilitating zoonotic spillover of HEV to the expose…	2022	Chauhan R.P.; Gordon M.L.	10.3390/pathogens11091030	Pathogens
Inter-epidemic Rift Valley fever virus infection incidence and risks for zoonotic spillover in northern Tanzania	Rift Valley fever virus (RVFV) is a mosquito-borne pathogen that has caused epidemics involving people and animals across Africa and the Arabian Peninsula. A number of studies have found evidence for the circulation of RVFV among livestock between these epidemics but the population-level incidence of infection during this inter-epidemic period (IEP) is rarely reported. General force of infection …	2022	Cleaveland S.; Allan K.J.; Carter R.W.; Claxton J.R.; Crump J.A.; Davis A.; de Glanville W.A.; de Jong R.M.F.; Halliday J.E.B.; Johnson P.C.D.; Kibona T.; Lankester F.; Mmbaga B.T.; Nyarobi J.M.; Nyasebwa O.M.; Rostal M.K.; Rubach M.P.; Swai E.S.; Thomas K.M.; Willett B.	10.1371/journal.pntd.0010871	PLoS Neglected Tropical Diseases
Occurrence of Borrelia sp. among Wild Living Invasive and Native Mesocarnivores in Poland	Wild living mesocarnivores, both introduced and native species, are able to adapt well to peri-urban environments, facilitating cross-species pathogen transmission with domestic animals, and potentially humans. Individual tissue samples derived from 284 specimens of six carnivore species, i.e., raccoon, raccoon dog, red fox, European badger, pine marten and stone marten, were used for molecular i…	2022	Buńkowska-Gawlik K.; Hildebrand J.; Jurczyk K.; Perec-Matysiak A.; Popiołek M.	10.3390/ani12202829	Animals
Genome Similarities between Human-Derived and Mink-Derived SARS-CoV-2 Make Mink a Potential Reservoir of the Virus	SARS-CoV-2 has RNA as the genome, which makes the virus more prone to mutations. Occasionally, mutations help a virus to cross the species barrier. SARS-CoV-2 infections in humans and minks (Neovison vison) are examples of zoonotic spillover. Many studies on the mutational analysis of human-derived SARS-CoV-2 have been published, but insight into the mink-derived SARS-CoV-2 genome of mutations is…	2022	Al-ebini Y.; Alshishani A.; Khalid M.	10.3390/vaccines10081352	Vaccines
Molecular Detection of Parvovirus in Manchurian Chipmunks (Tamias sibiricus asiaticus) Captured in Korea	Cross-species transmission of viral diseases alarms our global community for its potential of novel pandemic events. Of various viral pathogens noted recently, parvoviruses have posed public health threats not only to humans but also to wild animals. To investigate the prevalence of parvoviruses in wild Manchurian chipmunks, here we detected genetic fragments of the nonstructural protein of parvo…	2022	Choi S.M.; Kim J.I.; Park K.; Shin H.; Song K.-J.	10.1159/000520388	Intervirology
Bighorn sheep show similar in-host responses to the same pathogen strain in two contrasting environments	Ecological context-the biotic and abiotic environment, along with its influence on population mixing dynamics and individual susceptibility-is thought to have major bearing on epidemic outcomes. However, direct comparisons of wildlife disease events in contrasting ecological contexts are often confounded by concurrent differences in host genetics, exposure histories, or pathogen strains. Here, we…	2022	Manlove K.R.; Roug A.; Hersey K.R.; Martinez C.; Martinez M.A.; Mower K.; Ortega T.; Ricci L.E.; Rominger E.; Ruhl C.; Sinclair K.; Tatman N.; Taylor J.	10.1002/ece3.9109	Ecology and Evolution
Increased Prevalence of Lassa Fever Virus-Positive Rodents and Diversity of Infected Species Found during Human Lassa Fever Epidemics in Nigeria	The dynamics of Lassa virus (LASV) infections in rodent reservoirs and their endemic human caseloads remain poorly understood. During the endemic period, human infections are believed to be associated with the seasonal migration of Mastomys natalensis, thought to be the primary reservoir that triggers multiple spillovers of LASV to humans. It has become imperative to improve LASV diagnosis in rod…	2022	Adelabu A.; Adeleye R.F.; Happi A.N.; Happi C.T.; Heeney J.L.; Ngele L.N.; Njaka C.S.; Nwofoke C.; Ogunleye S.C.; Ogunsanya O.A.; Oguzie J.U.; Ojo O.O.; Okoro S.J.; Olumade T.J.; Otuh P.I.; Oyejide N.E.; Sijuwola A.E.; Ugwu C.A.	10.1128/spectrum.00366-22	Microbiology Spectrum
Characterization of Deltacoronavirus in Black-Headed Gulls (Chroicocephalus ridibundus) in South China Indicating Frequent Interspecies Transmission of the Virus in Birds	Deltacoronavirus (DCoV) is a genus of coronavirus (CoV) commonly found in avian and swine, but some DCoVs are capable of infecting humans, which causes the concern about interspecies transmission of DCoVs. Thus, monitoring the existence of DCoVs in animals near communities is of great importance for epidemic prevention. Black-headed gulls (Chroicocephalus ridibundus) are common migratory birds in…	2022	Chu K.-K.; Ge X.-Y.; Guo L.; Qiu Y.; Wang Q.; Ye S.-B.; Zhang Y.-Z.; Zhou Z.-J.	10.3389/fmicb.2022.895741	Frontiers in Microbiology
Outbreak of Middle East Respiratory Syndrome Coronavirus in Camels and Probable Spillover Infection to Humans in Kenya	The majority of Kenya's > 3 million camels have antibodies against Middle East respiratory syndrome coronavirus (MERS-CoV), although human infection in Africa is rare. We enrolled 243 camels aged 0–24 months from 33 homesteads in Northern Kenya and followed them between April 2018 to March 2020. We collected and tested camel nasal swabs for MERS-CoV RNA by RT-PCR followed by virus isolation and w…	2022	Njenga M.K.; Widdowson M.-A.; Bodha B.; Dawa J.; Gachohi J.; Harcourt J.L.; Herman-Roloff A.; Hunsperger E.A.; Jaoko W.; Langat D.; Munyua P.M.; Muturi M.; Mwasi L.; Mwatondo A.; Ngere I.; Ochieng C.; Ombok C.; Osoro E.M.; Oyas H.; Oyugi J.; Tao Y.; Thornburg N.J.; Tong S.; Zhang J.	10.3390/v14081743	Viruses
Striking lineage diversity of severe acute respiratory syndrome coronavirus 2 from non-human sources	Due to the necessity to control human-to-human spread of severe acute respiratory syndrome coronavirus 2 (SARS-CoV-2), the overwhelming majority of the generated data on this virus was solely related to the genomic characteristics of strains infecting humans; conversely, this work aimed to recover and analyze the diversity of viral genomes from non-human sources. From a set of 3595 publicly avail…	2022	Ballesteros N.; Castañeda S.; Delgado L.; Hernandez-Pereira C.; Luna N.; Muñoz M.; Muñoz S.A.; Paniz-Mondolfi A.; Patiño L.H.; Ramírez J.D.; Shaban M.V.	10.1016/j.onehlt.2021.100363	One Health
Divergent Rabies Virus Variant of Probable Bat Origin in 2 Gray Foxes, New Mexico, USA	In the Western Hemisphere, bat-associated rabies viruses (RABVs) have established independent transmission cycles in multiple mammal hosts, forming genetically distinct lineages. In New Mexico, USA, skunks, bats, and gray foxes are rabies reservoir hosts and represent a public health risk because of encounters with humans. During 2015 and 2019, two previously undescribed RABVs were detected in 2 …	2022	Aragon A.; Breckenridge M.; Condori R.E.; Ettestad P.; Gigante C.M.; Li Y.; Melman S.; Morgan C.; Mower K.; Orciari L.A.; Pesko K.; Streicker D.G.; Velasco-Villa A.; Wallace R.; Yager P.	10.3201/eid2806.211718	Emerging Infectious Diseases
Distribution and phylogenetics of hepatitis E virus genotype 4 in humans and animals	Background: Worldwide, hepatitis E virus (HEV) infection is considered a significant public health concern. In particular, HEV genotype 4 (HEV-4) has spread to more areas and host species. In this study, we describe the global distribution of HEV-4 and characterize HEV-4 subtypes by host, country and year of isolation. Methods: We retrospectively collected HEV-4 sequences available before Decembe…	2022	Chen X.; Li B.; Lu Y.; Song Y.; Wagner A.L.	10.1111/zph.12934	Zoonoses and Public Health
Interspecies Transmission of CMY-2-Producing Escherichia coli Sequence Type 963 Isolates between Humans and Gulls in Australia	Escherichia coli sequence type 963 (ST963) is a neglected lineage closely related to ST38, a globally widespread extraintestinal pathogenic ST causing urinary tract infections (UTI) as well as sepsis in humans. Our current study aimed to improve the knowledge of this understudied ST by carrying out a comprehensive comparative analysis of whole-genome sequencing data consisting of 31 isolates from…	2022	Bitar I.; Cummins M.L.; Djordjevic S.P.; Dolejska M.; Medvecky M.; Papagiannitsis C.C.; Wyrsch E.R.	10.1128/msphere.00238-22	mSphere
Antimicrobial resistance in commensal Escherichia coli from humans and chickens in the Mekong Delta of Vietnam is driven by antimicrobial usage and potential cross-species transmission	Objectives: To investigate phenotypic antimicrobial resistance (AMR) in relation to antimicrobial use (AMU) and potential inter-species transmission among Escherichia coli from humans and chickens located in the same households in the Mekong Delta of Vietnam. Methods: We collected data on AMU and faecal swabs from humans (N=426) and chickens (N=237) from 237 small-scale farms. From each sample, o…	2022	Baker S.; Carrique-Mas J.; Choisy M.; Dung N.T.T.; Geskus R.B.; Kiet B.T.; Nhan N.T.M.; Nhung N.T.; Phu D.H.; Thwaites G.; Yen N.T.P.	10.1093/jacamr/dlac054	JAC-Antimicrobial Resistance
Unrecognized diversity of mammalian orthoreoviruses in North American bats	Bats have recently been identified as potential reservoir hosts for mammalian orthoreoviruses (MRVs) throughout Europe and China. Here we present the first evolutionary and biological characterization of bat-borne MRVs in North America, including phylogenomic analysis, in vitro relative infectivity in bat and other mammalian cell cultures, host cell receptor specificity, and epifluorescence micro…	2022	Allison A.B.; Brown J.D.; Feng K.H.; Holmes E.C.; Turner G.G.	10.1016/j.virol.2022.03.012	Virology
In vitro evolution predicts emerging SARS-CoV-2 mutations with high affinity for ACE2 and cross-species binding	Emerging SARS-CoV-2 variants are creating major challenges in the ongoing COVID-19 pandemic. Being able to predict mutations that could arise in SARS-CoV-2 leading to increased transmissibility or immune evasion would be extremely valuable in development of broad-acting therapeutics and vaccines, and prioritising viral monitoring and containment. Here we use in vitro evolution to seek mutations i…	2022	Ball J.K.; Bate N.; Brindle N.P.J.; Brown E.A.; Evans S.E.; Moody P.C.E.; Sale J.E.; Savva C.G.; Schwabe J.W.R.	10.1371/journal.ppat.1010733	PLoS Pathogens
Roles of Transmembrane Serine Protease TMPRSS2 in the Infection of SARS-CoV-2 to Human; [跨膜丝氨酸蛋白酶TMPRSS2在SARS-Cov-2感染人体中的作用]	Transmembrane serine protease 2 (TMPRSS2) is an androgen-dependent serine protease, and it had previously been reported that it had important pathological functions in tumor metastasis and invasion and virus infection. The entry of coronavirus into host cells is the prerequisite for its transmission and pathogenicity. TMPRSS2 can mediate the invasion of coronavirus into host cells by activating t…	2022	Lu M.-L.; Wang Z.-Y.; Xiao Y.-B.	10.19526/j.cnki.1005-8915.20220313	Chinese Journal of Pharmaceutical Biotechnology
An occupational risk of hepatitis E virus infection in the workers along the meat supply chains in Guangzhou, China	Hepatitis E virus (HEV) causes infections in humans and animals. HEV have been identified in pig farms, markets and swine workers, but studies with parallel observations along the poultry and pork supply chains remains limited. This study aimed to characterize HEV infection risks in workers along the meat supply chain. Two rounds of cross-sectional surveys were performed among swine and poultry w…	2022	Guo C.; Guo Z.-M.; Lau E.H.Y.; Lu J.-H.; Lu M.-L.; Wu J.-Y.; Yuan J.	10.1016/j.onehlt.2022.100376	One Health
The landscape of antimicrobial resistance in the neonatal and multi-host pathogen group B Streptococcus: review from a One Health perspective	Group B Streptococcus (GBS) stands out as a major agent of pediatric disease in humans, being responsible for 392,000 invasive disease cases and 91,000 deaths in infants each year across the world. Moreover, GBS, also known as Streptococcus agalactiae, is an important agent of infections in animal hosts, notably cattle and fish. GBS population structure is composed of multiple clades that differ …	2022	Costa N.S.; Oliveira L.M.A.; Pinto T.C.A.; Simões L.C.; Zadoks R.N.	10.3389/fmicb.2022.943413	Frontiers in Microbiology
Modeling pandemic to endemic patterns of SARS-CoV-2 transmission using parameters estimated from animal model data	The contours of endemic coronaviral disease in humans and other animals are shaped by the tendency of coronaviruses to generate new variants superimposed upon nonsterilizing immunity. Consequently, patterns of coronaviral reinfection in animals can inform the emerging endemic state of the SARS-CoV-2 pandemic. We generated controlled reinfection data after high and low risk natural exposure or het…	2022	Allore H.G.; Asher J.L.; Compton S.R.; Mullin S.; Wyk B.V.; Zeiss C.J.	10.1093/pnasnexus/pgac096	PNAS Nexus
Infestation, histology, and molecular confirmation of Sarcoptes scabiei in an Andean porcupine (Coendou quichua) from the Central Andes of Colombia	Sarcoptic mange is a highly contagious, worldwide disease that affects the skin of mammals, including humans. It is caused by the mite Sarcoptes scabiei, however, the information available in wild mammal populations in the world, and particularly in Colombia is limited. Here, we document a new case of sarcoptic mange in an Andean porcupine (Coendou quichua) from the Andean region of Colombia. We …	2022	Busi A.; Mejía-Fontecha I.Y.; Ospina-Pérez E.M.; Ossa-López P.A.; Ramírez-Chaves H.E.; Rivera-Páez F.A.; Rodríguez-Hurtado C.	10.1016/j.ijppaw.2022.06.009	International Journal for Parasitology: Parasites and Wildlife
Dispersion of synonymous codon usage patterns in hepatitis E virus genomes derived from various hosts	Hepatitis E virus (HEV) is an important zoonotic pathogen infecting a wide range of host species. It has a positive-sense, single-stranded RNA genome encoding three open reading frames (ORFs). Synonymous codon usages of viruses essentially determine their survival and adaptation to susceptible hosts. To better understand the interplay between the ever-expanding host range and synonymous codon usa…	2022	Sun J.; Wang X.; Xie F.; Zheng Y.	10.1002/jobm.202200072	Journal of Basic Microbiology
Use of oral fluids for efficient monitoring of influenza viruses in swine herds in Colombia; [Uso de fluidos orais para monitoramento eficiente do vírus Influenza em rebanhos suínos na Colômbia]; [Uso de fluidos orales para el monitoreo eficiente de virus Influenza en granjas porcinas en Colombia]	Background: Influenza A virus (IAV) surveillance in swine is critical not only due to the direct impact of the disease in the pork industry but also because IAV are prone to interspecies transmission (from human to pigs and vice versa); therefore, its monitoring is fundamental from a public and animal health perspective. Several diagnostic techniques have been used to detect IAV infection from na…	2022	Cardona A.; Ciuoderis K.A.; Hernandez-Ortíz J.P.; Osorio J.E.; Perez L.S.	10.17533/udea.rccp.v35n3a02	Revista Colombiana de Ciencias Pecuarias
Nipah Virus Detection at Bat Roosts after Spillover Events, Bangladesh, 2012-2019	Knowledge of the dynamics and genetic diversity of Nipah virus circulating in bats and at the human-animal interface is limited by current sampling efforts, which produce few detections of viral RNA. We report a series of investigations at Pteropus medius bat roosts identified near the locations of human Nipah cases in Bangladesh during 2012-2019. Pooled bat urine was collected from 23 roosts; 7 …	2022	Daszak P.; Epstein J.H.; Gurley E.S.; Hudson P.J.; Luby S.P.; McKee C.D.; Munster V.J.; Plowright R.K.; Rahman M.; Rahman M.Z.; Islam A.; Khan S.U.; Satter S.M.; Yinda C.K.	10.3201/eid2807.212614	Emerging Infectious Diseases
The association between natural drinking water sources and the emergence of zoonotic leptospirosis among grazing beef cattle herds during a human outbreak	Leptospirosis is a zoonotic bacterial disease associated with water abundance in tropical and temperate climate zones. Bacterial spread may also occur in dry and warm weather conditions when humans and animals are forced to share depleted water sources. In such settings, farm animals such as beef cattle, which may be present in large numbers in natural water sources, can play a major role in dise…	2022	Bardenstein S.; Baum M.; Blum S.E.; Elnekave E.; Even-Tov B.; Hamad F.; King R.; Lapid R.; Moran-Gilad J.; Perry Markovich M.; Zamir L.	10.1016/j.onehlt.2022.100372	One Health
Monkeypox: A Contemporary Review for Healthcare Professionals	The ongoing 2022 multicountry outbreak of monkeypox is the largest in history to occur outside of Africa. Monkeypox is an emerging zoonotic disease that for decades has been viewed as an infectious disease with significant epidemic potential because of the increasing occurrence of human outbreaks in recent years. As public health entities work to contain the current outbreak, healthcare professio…	2022	Konomos M.; Kulkarni P.A.; Nematollahi S.; Tegomoh B.; Titanji B.K.	10.1093/ofid/ofac310	Open Forum Infectious Diseases
Comparative susceptibility of eastern cottontails and New Zealand white rabbits to classical rabbit haemorrhagic disease virus (RHDV) and RHDV2	Rabbit haemorrhagic disease virus (RHDV) is associated with high morbidity and mortality in the European rabbit (Oryctolagus cuniculus). In 2010, a genetically distinct RHDV named RHDV2 emerged in Europe and spread to many other regions, including North America in 2016. Prior to this study it was unknown if eastern cottontails (ECT(s); Sylvilagus floridanus), one of the most common wild lagomorph…	2022	Barrette R.W.; Berninger M.L.; Bracht A.J.; Capucci L.; de Rueda C.B.; Gidlewski T.; Grady M.; Lewis C.E.; Mohamed F.; Moran K.E.; O'Hearn E.S.; Petrowski H.M.; Root J.J.; Sturgill T.L.	10.1111/tbed.14381	Transboundary and Emerging Diseases
Expanded ACE2 dependencies of diverse SARS-like coronavirus receptor binding domains	Viral spillover from animal reservoirs can trigger public health crises and cripple the world economy. Knowing which viruses are primed for zoonotic transmission can focus surveillance efforts and mitigation strategies for future pandemics. Successful engagement of receptor protein orthologs is necessary during cross-species transmission. The clade 1 sarbecoviruses including Severe Acute Respirat…	2022	Bruchez A.M.; Matreyek K.A.; Pham A.T.; Roelle S.M.; Shukla N.	10.1371/journal.pbio.3001738	PLoS Biology
Development and Validation of Indirect Enzyme-Linked Immunosorbent Assays for Detecting Antibodies to SARS-CoV-2 in Cattle, Swine, and Chicken	Multiple domestic and wild animal species are susceptible to SARS-CoV-2 infection. Cattle and swine are susceptible to experimental SARS-CoV-2 infection. The unchecked transmission of SARS-CoV-2 in animal hosts could lead to virus adaptation and the emergence of novel variants. In addition, the spillover and subsequent adaptation of SARS-CoV-2 in livestock could significantly impact food security…	2022	Kapur V.; Amirthalingam S.; Anil G.; Boorla V.S.; Chen C.; Chothe S.K.; Gontu A.; Hovingh E.; Jakka P.; Kelly K.; Kodali N.; Kuchipudi S.V.; Labella L.; Lindner S.E.; Maranas C.D.; Marlin E.A.; Minns A.M.; Morgan J.; Nair M.S.; Natesan P.; Neerukonda S.; Nissly R.H.; Quraishi M.; Ramasamy S.; Ravichandran A.; Rossi R.M.; Tewari D.; Vandegrift K.J.; Werner J.R.	10.3390/v14071358	Viruses
Beta interferons from the extant camelids: Unique among eutherian mammals	The COVID-19 pandemic is a wake-up call on the zoonotic viral spillover events and the need to be prepared for future outbreaks. Zoonotic RNA viruses like the Middle East respiratory syndrome coronavirus (MERS-CoV) are potential pathogens that could trigger the next pandemic. Dromedary camels are the only known animal source of MERS-CoV zoonotic infections, but little is known about the molecular…	2022	Aleyas A.G.; Nautiyal B.; Premraj A.; Rasool T.J.	10.1016/j.dci.2022.104443	Developmental and Comparative Immunology
Experimental Infection of Mink with SARS-COV-2 Omicron Variant and Subsequent Clinical Disease	We report an experimental infection of American mink with SARS-CoV-2 Omicron variant and show that mink remain positive for viral RNA for days, experience clinical signs and histopathologic changes, and transmit the virus to uninfected recipients. Preparedness is crucial to avoid spread among mink and spillover to human populations. © 2022 Centers for Disease Control and Prevention (CDC). All rig…	2022	Aaltonen K.; Atanasova N.; Dutra L.; Kant R.; Kareinen L.; Kegler K.; Kivelä O.; Malmgren R.; Niamsap T.; Nordgren H.; Sironen T.; Smura T.; Strandin T.; Sukura A.; Vapalahti O.; Venkat V.; Virtanen J.; Österlund P.	10.3201/eid2806.220328	Emerging Infectious Diseases
A Review on Equine Influenza from a Human Influenza Perspective	Influenza A viruses (IAVs) have a main natural reservoir in wild birds. IAVs are highly contagious, continually evolve, and have a wide host range that includes various mammalian species including horses, pigs, and humans. Furthering our understanding of host-pathogen interactions and cross-species transmissions is therefore essential. This review focuses on what is known regarding equine influen…	2022	Murcia P.R.; Newton J.R.; Whitlock F.	10.3390/v14061312	Viruses
Cross-Species Transmission of Bat Coronaviruses in the Americas: Contrasting Patterns between Alphacoronavirus and Betacoronavirus	Bats harbor the largest number of coronavirus (CoV) species among mammals, serving as major reservoirs of alphaCoVs and betaCoVs, which can jump between bat species or to different mammalian hosts, including humans. Bat-CoV diversity is correlated with host taxonomic diversity, with the highest number of CoV species found in areas with the highest levels of bat species richness. Although the Amer…	2022	Caraballo D.A.	10.1128/spectrum.01411-22	Microbiology Spectrum
The Impact of Sustainable Development of Cold Chain Logistics on China's COVID-19 Pandemic	Currently, there are multiple COVID-19 outbreaks in China's imported cold chain product logistics. Cold chain logistics (CCL) have become an important source and weak link of China's epidemic risk. This article discusses the differential effect of CCL on COVID-19 epidemic risk in different regions of China from an econometric analysis perspective. By comparing the development level of China and f…	2022	Li X.; Liu Y.; Wang H.	10.3390/su141610358	Sustainability (Switzerland)
Hepato-pathological hallmarks for the surveillance of Yellow Fever in South American non-human primates	The early detection and diagnosis of deaths in free-ranging non-human primates (NHPs) are key points for the surveillance of Yellow Fever (YF) in Brazil. The histopathological identification of infectious diseases remains very useful and reliable in the screening and detection of emerging zoonotic diseases such as YF. We surveyed data records and liver slides stained with hematoxylin and eosin fr…	2022	Barros R.C.; Castro M.B.; Cavalcante K.R.L.J.; Coelho J.M.C.O.; de Melo C.B.; Macêdo I.L.; Martins Filho A.J.; Miranda L.H.M.; Passos P.H.O.; Quaresma J.A.S.; Ramos D.G.; Romano A.P.; Sousa D.E.R.; Wilson T.M.	10.1016/j.actatropica.2022.106468	Acta Tropica
Threat of cercarial dermatitis in Hungary: A first report of Trichobilharzia franki from the mallard (Anas platyrhynchos) and European ear snail (Radix auricularia) using molecular methods	Cercarial dermatitis in humans is a re-emerging zoonotic disease caused by infectious larvae of avian blood flukes within the Schistosomatidae family. Upon water contact, these avian schistosome larvae directly penetrate human skin and cause irritation. Between September 2018 and September 2020, carcasses of 94 mallards (Anas platyrhynchos), two green-winged teals (Anas crecca) along with one fer…	2022	Cech G.; Juhász A.; Majoros G.	10.1016/j.ijppaw.2022.04.009	International Journal for Parasitology: Parasites and Wildlife
Influenza A in Wild Boars: Viral Circulation in the Emilia-Romagna Region (Northern Italy) between 2017 and 2022	A systematic surveillance against influenza A viruses (IAVs) in the Suidae population is essential, considering their role as IAV mixing vessels. However, the viral circulation in wild Sus scrofa species is poorly investigated in comparison to the knowledge of IAV infection dynamics in domestic pigs. This study investigated the circulation and the genetic diversity of wild boars' IAVs detected in…	2022	Baioni L.; Barsi F.; Bassi P.; Calanchi I.; Canelli E.; Chiapponi C.; Fiorentini L.; Fontana M.C.; Frasnelli M.; Gabbi V.; Luppi A.; Manfredi R.; Prosperi A.; Pupillo G.; Soliani L.; Torreggiani C.	10.3390/ani12121593	Animals
Spillover of a Tobamovirus from the Australian Indigenous Flora to Invasive Weeds	The tobamovirus yellow tailflower mild mottle virus (YTMMV) was previously reported in wild plants of Anthocercis species (family Solanaceae) and other solanaceous indigenous species growing in natural habitats in Western Australia. Here, we undertook a survey of two introduced solanaceous weeds, namely Solanum nigrum (black nightshade) and Physalis peruviana (cape gooseberry) in the Perth metrop…	2022	Li H.; Chen X.; Jones M.G.K.; Sivasithamparam K.; Tran D.T.; Wylie S.J.; Xu W.	10.3390/v14081676	Viruses
Seroprevalence and Molecular Evidence of Coxiella burnetii in Dromedary Camels of Pakistan	Coxiellosis is a zoonosis in animals caused by Coxiella burnetii. A cross-sectional study was conducted on 920 (591 female and 329 male) randomly selected camels (Camelus dromedarius) of different age groups from 13 districts representative of the three different ecological zones in the Province Punjab, Pakistan to determine the prevalence and associated risk factors of coxiellosis. The blood sam…	2022	Abbas Z.; Alvi M.A.; El-Adawy H.; Ghafoor M.; Hussain M.H.; Hussain S.; Jamil T.; Khalid Mansoor M.; Khan I.; Mertens-Scholz K.; Muhammad G.; Neubauer H.; Sajid M.S.; Saqib M.; Tayyab M.H.	10.3389/fvets.2022.908479	Frontiers in Veterinary Science
Epidemiology and Genetic Diversity of Bartonella in Rodents in Urban Areas of Guangzhou, Southern China	Bartonella spp. are gram-negative bacteria that can infect a wide spectrum of mammals. Rodents are considered to be the natural reservoir of many Bartonella species that are transmitted by various blood-sucking arthropods. The close contact between rodents and humans in urban areas increased the chance of transmitting rodent-borne Bartonella to humans. Investigation of the epidemiological charact…	2022	Liu H.; Lv Z.-H.; Shao J.-W.; Sun J.; Yao X.-Y.; Zhang X.-L.; Zhang Y.-Q.	10.3389/fmicb.2022.942587	Frontiers in Microbiology
Antibiotic persistence of intracellular Brucella abortus	Background Human brucellosis caused by the facultative intracellular pathogen Brucella spp. is an endemic bacterial zoonosis manifesting as acute or chronic infections with high morbidity. Treatment typically involves a combination therapy of two antibiotics for several weeks to months, but despite this harsh treatment relapses occur at a rate of 5–15%. Although poor compliance and reinfection ma…	2022	Dehio C.; Ketterer M.; Mode S.; Québatte M.	10.1371/journal.pntd.0010635	PLoS Neglected Tropical Diseases
Early circulation of rabbit haemorrhagic disease virus type 2 in domestic and wild lagomorphs in southern California, USA (2020–2021)	Rabbit haemorrhagic disease virus type 2 (RHDV2) causes a severe systemic disease with hepatic necrosis. Differently from classic RHDV, which affects only European rabbits (Oryctolagus cuniculus), RHDV2 can affect many leporid species, including hares (Lepus spp.) and cottontail rabbits (Sylvilagus spp.). RHDV2 emerged in Europe in 2010 and spread worldwide. During the last 5 years, there have be…	2022	Asin J.; Beingesser J.; Capucci L.; Clifford D.L.; Crossley B.; Henderson E.E.; Lavazza A.; Macías-Rioseco M.; Mikolon A.B.; Nyaoke A.C.; Rejmanek D.; Streitenberger N.; Uzal F.A.; Woods L.W.	10.1111/tbed.14315	Transboundary and Emerging Diseases
Nipah virus, an emerging zoonotic disease causing fatal encephalitis	Nipah virus is an acute febrile illness that can cause fatal encephalitis. It is an emerging zoonotic paramyxovirus endemic to south-east Asia and the western Pacific, and can be transmitted by its primary reservoir of fruit bats, through intermediate animal vectors and by human-to-human spread. Outbreaks of Nipah virus encephalitis have occurred in Malaysia, Singapore, Philippines, India and Ban…	2022	Alam A.M.	10.7861/clinmed.2022-0166	Clinical Medicine, Journal of the Royal College of Physicians of London
Brucellosis re-emergence after a decade of quiescence in Palestine, 2015–2017: A seroprevalence and molecular characterization study	Brucellosis is an endemic disease in many developing countries and ranked by the World Health Organization among the top seven “neglected zoonoses”. Although a Palestinian brucellosis control program was launched in 1998, the disease re-emerged after 2012. Interestingly, a similar re-emerging pattern was reported in the neighbouring Israeli regions. The aim of this work was to characterize the re…	2022	Aljanazreh B.; Alsaafeen M.H.; Alzatari K.; Ashhab Y.; Hassouneh W.; Tamimi A.	10.1111/tbed.14270	Transboundary and Emerging Diseases
Co-existence of Multiple Anaplasma Species and Variants in Ticks Feeding on Hedgehogs or Cattle Poses Potential Threats of Anaplasmosis to Humans and Livestock in Eastern China	Background: Anaplasma spp., causative agents of anaplasmosis, pose significant a threat to public health and economic losses in livestock farming. Co-infections/co-existence of various Anaplasma spp. may facilitate pathogen interactions and the emergence of novel variants, represent potential dangers to public health and economic losses from livestock farming, and raise challenges of detection an…	2022	Ai L.; Lu N.; Lu Y.; Lv R.; Mao Y.; Qi Y.; Tan W.; Zhu C.	10.3389/fmicb.2022.913650	Frontiers in Microbiology
Microbiome Analysis for Wastewater Surveillance during COVID-19	Wastewater surveillance (WS), when coupled with advanced molecular; techniques, offers near real-time monitoring of community-wide transmission of SARS-CoV-2 and allows assessing and mitigating COVID-19 outbreaks, by evaluating the total microbial assemblage in a community. Composite wastewater samples (24 h) were collected weekly from a manhole between December 2020 and November 2021 in Maryland…	2022	Abayagunawardena R.; Brumfield K.D.; Colwell R.R.; Cotruvo J.A.; Dadlani M.; Dorsey S.; Fanelli B.; Graubics K.; Huq A.; Jinasena D.; Jutla A.; Leddy M.; Registe N.; Tien C.-T.; Usmani M.; Wimalarante M.; Withanachchi C.; Zhou I.	10.1128/mbio.00591-22	mBio
Brucellosis in Humans and Animals in Kyrgyzstan	Brucellosis is a globally reemerging and neglected zoonosis causing serious public health problems as well as considerable economic losses due to infection of livestock. Although the epidemiology of brucellosis has been well studied and its various aspects in humans and animals are well understood, it is still one of the most challenging health problems in many developing countries such as Kyrgyz…	2022	Abdyraev M.; Aitkuluev N.; Brangsch H.; Chegirov S.; Kazybaeva J.; Kydyshov K.; Melzer F.; Neubauer H.; Pletz M.W.; Sharshenbekov A.; Usenbaev N.	10.3390/microorganisms10071293	Microorganisms
Potential pandemic pathogens series: Crimean-Congo haemorrhagic fever	In the last two years we have experienced the effects Platteof thetekstCOVID-19Warnock pandemic in our lives and hospitals. Pandemics are part of the history of humanity and we can be certain that in the future new pandemics will appear. In fact, due to the growth in the human population, increased travel and global warming, it is to be expected that new pandemic pathogens will arise more frequen…	2022	Nederstigt C.; Pelt W.M.J.; van Paassen J.; van Westerloo D.J.		Netherlands Journal of Critical Care
Detection of antibodies against influenza D virus in swine veterinarians in Italy in 2004	Influenza D virus (IDV) was first isolated from a swine with respiratory disease symptoms in 2011 in the United States. Epidemiological and serological studies support the hypothesis that cattle represent the natural reservoir of IDV with periodical spillover events to other animal hosts. Little is known about the seroprevalence in humans and in specific target groups such as veterinarians in Ita…	2022	Chiapponi C.; Di Bartolo I.; Marchi S.; Montomoli E.; Ostanello F.; Trombetta C.M.	10.1002/jmv.27466	Journal of Medical Virology
In silico study on the effects of disulfide bonds in ORF8 of SARS-CoV-2	The COVID-19 epidemic, caused by virus SARS-CoV-2, has turned into a pandemic and threatened everyone's health for the past two years. In SARS-CoV-2, ORF8 is one of the most important accessory proteins with a role in immune modulation. There are multiple disulfide bonds in the wild type (WT) ORF8. Here, we present an in silico study on the effects of the disulfide bonds in ORF8 on the aspects of…	2022	Cheng Y.; Peng X.	10.1039/d2cp01724e	Physical Chemistry Chemical Physics
Divergent Viruses Discovered in Swine Alter the Understanding of Evolutionary History and Genetic Diversity of the Respirovirus Genus and Related Porcine Parainfluenza Viruses	Paramyxoviridae is a rapidly growing family of viruses, whose potential for cross-species transmission makes it difficult to predict the harm of newly emerging viruses to humans and animals. To better understand their diversity, evolutionary history, and co-evolution with their hosts, we analyzed a collection of porcine parainfluenza virus (PPIV) genomes to reconstruct the species classification …	2022	Baele G.; Ji X.; Lai A.; Li X.; Su S.; Sun J.; Xing G.; Zhang Y.; Zhao J.	10.1128/spectrum.00242-22	Microbiology Spectrum
No Evidence of SARS-CoV-2 Infection in Wild Mink (Mustela lutreola and Neogale vison) from Northern Spain during the First Two Years of Pandemic	The impact of the SARS-CoV-2 pandemic on wildlife is largely unevaluated, and extended surveillance of animal species is needed to reach a consensus on the role of animals in the emergence and maintenance of SARS-CoV-2. This infection has been detected in farmed and domestic animals and wild animals, mainly in captivity. The interactions or shared resources with wildlife could represent a potenti…	2022	Aranda M.D.C.; Fernández A.; Giner J.; Gómez M.A.; Hernández R.; Hurtado-Guerrero R.; Jiménez M.D.L.A.; Lacasta D.; Lizarraga P.; Marteles D.; Oteo J.A.; Palomar A.M.; Portillo A.; Pérez M.D.; Põdra M.; Ruíz H.; Ruíz-Arrondo I.; Santiago L.; Tobajas A.P.; Verde M.; Villanueva-Saz S.	10.3390/ani12151971	Animals
A gene expression map of host immune response in human brucellosis	Brucellosis is a common zoonotic disease caused by intracellular pathogens of the genus Brucella. Brucella infects macrophages and evades clearance mechanisms, thus resulting in chronic parasitism. Herein, we studied the molecular changes that take place in human brucellosis both in vitro and ex vivo. RNA sequencing was performed in primary human macrophages (Mφ) and polymorphonuclear neutrophils…	2022	Antoniadou C.; Chrysanthopoulou A.; Coskun Ü.; Dahl A.; Divolis G.; Gembardt S.; Ioannidis C.; Konstantinidis T.; Lallas G.; Lesche M.; Mitka S.; Mitroulis I.; Ntinopoulou M.; Panopoulou M.; Ritis K.; Sideras P.; Skendros P.; Soteriou N.; Tasis A.; Wielockx B.	10.3389/fimmu.2022.951232	Frontiers in Immunology
Expression Profile Analysis of Circular RNAs in Leishmaniasis	Leishmaniasis is a neglected tropical disease that seriously influences global public health. Among all the parasitic diseases, leishmaniasis is the third most common cause of morbidity after malaria and schistosomiasis. Circular RNAs (circRNAs) are a new type of noncoding RNAs that are involved in the regulation of biological and developmental processes. However, there is no published research o…	2022	Guo Y.; Li Y.; Li Z.; Yang Y.; Zeng W.; Zhang P.; Zhang Y.; Zhou Z.	10.3390/tropicalmed7080176	Tropical Medicine and Infectious Disease
Evidence of influenza A infection and risk of transmission between pigs and farmworkers	Interspecies transmission of influenza A virus (IAV) between pigs and people represents a threat to both animal and public health. To better understand the risks of influenza transmission at the human–animal interface, we evaluated 1) the rate of IAV detection in swine farmworkers before and after work during two human influenza seasons, 2) assessed risk factors associated with IAV detection in f…	2022	Corzo C.; Culhane M.R.; Davies P.; Li C.; Lopez-Moreno G.; Rendahl A.; Torremorell M.; Yang M.	10.1111/zph.12948	Zoonoses and Public Health
Interaction between MHC diversity and constitution, gut microbiota and Astrovirus infections in a neotropical bat	Astroviruses (AstVs) infect numerous mammalian species including reservoirs such as bats. Peptides encoded by the genes of the highly polymorphic Major Histocompatibility Complex (MHC) form the first line of host defence against pathogens. Aside from direct involvement in mounting adaptive immune responses, MHC class II genes are hypothesized to regulate gut commensal diversity and shape the prod…	2022	Brändel S.D.; Corman V.M.; Drosten C.; Fleischer R.; Rasche A.; Schmid D.W.; Sommer S.; Tschapka M.; Wasimuddin, CSIR-Centre for Cellular and Molecular Biology, Hyderabad, India	10.1111/mec.16491	Molecular Ecology
Molecular characterization of Giardia duodenalis and evidence for cross-species transmission in Northern Argentina	Anthropogenic activities, such as human population expansion and land-use change, create ecological overlap between humans, domesticated animals, and wildlife and can exacerbate the zoonotic transmission of parasites. To improve our understanding of this dynamic, we employed multi-locus genotyping to conduct a cross-sectional study of the potential for zoonotic transmission of the protozoan paras…	2022	Gillespie T.R.; Kowalewski M.M.; Kuthyar S.; Roellig D.M.; Seabolt M.	10.1111/tbed.14220	Transboundary and Emerging Diseases
Potent Protease Inhibitors of Highly Pathogenic Lagoviruses: Rabbit Hemorrhagic Disease Virus and European Brown Hare Syndrome Virus	Rabbit hemorrhagic disease (RHD) and European brown hare syndrome (EBHS) are highly contagious diseases caused by lagoviruses in the Caliciviridae family. These infectious diseases are associated with high mortality and a serious threat to domesticated and wild rabbits and hares, including endangered species such as riparian brush rabbits (Sylvilagus bachmani riparius). In the United States (U.S.…	2022	Chang K.-O.; Groutas W.C.; Johnson D.; Kim Y.; Lovell S.; Perera K.D.	10.1128/spectrum.00142-22	Microbiology Spectrum
A Review of Bartonella Infections in California - Implications for Public and Veterinary Health	Bartonella are vector-transmitted, intracellular bacteria that infect a wide variety of blood-feeding arthropods and their vertebrate hosts. In California, more than 13 species of Bartonella have been described from companion animals, livestock, and wildlife, of which four have been associated with human disease. Infections in humans cause a range of symptoms from relatively mild to severe, espec…	2022	Billeter S.A.	10.1093/jme/tjac056	Journal of Medical Entomology
Simplexviruses Successfully Adapt to Their Host by Fine-Tuning Immune Responses	Primate herpes simplex viruses are species-specific and relatively harmless to their natural hosts. However, cross-species transmission is often associated with severe disease, as exemplified by the virulence of macacine herpesvirus 1 (B virus) in humans. We performed a genome-wide scan for signals of adaptation of simplexviruses to their hominin hosts. Among core genes, we found evidence of epis…	2022	Biasin M.; Cagliani R.; Cappelletti G.; Clerici M.; Forni D.; Mozzi A.; Pontremoli C.; Pozzoli U.; Saresella M.; Saulle I.; Sironi M.; Vantaggiato C.	10.1093/molbev/msac142	Molecular Biology and Evolution
Serological Evidence of Q Fever among Dairy Cattle and Buffalo Populations in the Campania Region, Italy	Due to its economic impact on livestock and its zoonotic effect, Q fever is a public and animal health problem. Information on this infection in Italy is presently supported by reports of reproductive problems in livestock farms and is, therefore, insufficient to properly understand the impact of the disease. This study aimed to describe for the first time the seroprevalence of Q fever in dairy c…	2022	Colitti B.; D'Angelo D.; Ferrara G.; Iovane G.; Montagnaro S.; Pagnini U.; Rosati S.	10.3390/pathogens11080901	Pathogens
Coronavirus Infections in Animals: Risks of Direct and Reverse Zoonoses	Abstract: The publications on animal coronavirus infections that have the greatest emerging potential, as well as official data from the World Organization for Animal Health (OIE) on cases of animal infection with COVID-19, are analyzed. Like most infectious diseases common to humans, coronavirus infections were first discovered in animals. Due to the increased rate of replication and recombinati…	2022	Chvala I.A.; Donnik I.M.; Ermakov A.M.; Kish L.K.	10.1134/S1019331622040116	Herald of the Russian Academy of Sciences
Molecular Detection of Parvovirus in Captive Siberian Tigers and Lions in Northeastern China From 2019 to 2021	The fact that wild felines are carriers of pernicious infectious viruses should be a major concern due to the potential cross-species transmission between the felines and human or domestic animals. However, studies on the virus in the captive wild felines, especially in tigers, are thin on the ground. In this study, we screened four infectious viruses, namely, feline parvovirus (FPV), feline coro…	2022	Chai H.; Guo L.; Hou Z.; Huang S.; Li X.; Liu D.; Wang Y.; Xie W.; Xu H.; Yang S.; You D.; Zeng X.	10.3389/fmicb.2022.898184	Frontiers in Microbiology
Adenovirus-based vaccines-a platform for pandemic preparedness against emerging viral pathogens	Zoonotic viruses continually pose a pandemic threat. Infection of humans with viruses for which we typically have little or no prior immunity can result in epidemics with high morbidity and mortality. These epidemics can have public health and economic impact and can exacerbate civil unrest or political instability. Changes in human behavior in the past few decades-increased global travel, farmin…	2022	Coughlan L.; Kremer E.J.; Shayakhmetov D.M.	10.1016/j.ymthe.2022.01.034	Molecular Therapy
Changes in virus transmission dynamics following the emergence of RHDV2 shed light on its competitive advantage over previously circulating variants	Rabbit haemorrhagic disease virus (RHDV) is highly pathogenic to European rabbits. Until recently, only one serotype of RHDV was known, GI.1/RHDV. RHDV2/GI.2 is a novel virus that has rapidly spread and become the dominant pathogenic calicivirus in wild rabbits worldwide. It is speculated that RHDV2 has three competitive advantages over RHDV: (a) the ability to partially overcome immunity to othe…	2022	Cox T.E.; Hall R.N.; Kovaliski J.; McLeod S.R.; Strive T.; Taggart P.L.	10.1111/tbed.14071	Transboundary and Emerging Diseases
Emergence, Evolution, and Biological Characteristics of H10N4 and H10N8 Avian Influenza Viruses in Migratory Wild Birds Detected in Eastern China in 2020	H10Nx influenza viruses have caused increasing public concern due to their occasional infection of humans. However, the genesis and biological characteristics of H10 viruses in migratory wild birds are largely unknown. In this study, we conducted active surveillance to monitor circulation of avian influenza viruses in eastern China and isolated five H10N4 and two H10N8 viruses from migratory bird…	2022	Chen H.; Chu D.; Cui P.; Deng G.; Guo J.; He G.; Li X.; Li Y.; Liu W.; Peng P.; Shen J.; Sun X.; Wang M.; Wang W.; Wang Y.; Zeng X.; Zhang H.; Zhang Y.; Zhao C.	10.1128/spectrum.00807-22	Microbiology Spectrum
Use of a Novel Detection Tool to Survey Orthohantaviruses in Wild-Caught Rodent Populations	Orthohantaviruses are negative-stranded RNA viruses with trisegmented genomes that can cause severe disease in humans and are carried by several host reservoirs throughout the world. Old World orthohantaviruses are primarily located throughout Europe and Asia, causing hemorrhagic fever with renal syndrome, and New World orthohantaviruses are found in North, Central, and South America, causing han…	2022	Bradfute S.B.; Cook J.A.; Dunnum J.L.; Goodfellow S.M.; Nofchissey R.A.; Ye C.	10.3390/v14040682	Viruses
Fatal Human Alphaherpesvirus 1 Infection in Free-Ranging Black-Tufted Marmosets in Anthropized Environments, Brazil, 2012-2019	Human alphaherpesvirus 1 (HuAHV1) causes fatal neurologic infections in captive New World primates. To determine risks for interspecies transmission, we examined data for 13 free-ranging, black-tufted marmosets (Callithrix penicillata) that died of HuAHV1 infection and had been in close contact with humans in anthropized areas in Brazil during 2012-2019. We evaluated pathologic changes in the mar…	2022	Bullock H.A.; Castro M.B.; Cavalcante K.R.L.J.; Costa G.R.T.; de Melo C.B.; Fair P.; Gonçalves A.A.B.; Macêdo I.L.; Martines R.B.; Passsos P.H.O.; Radford K.W.; Ramos D.G.; Ritter J.M.; Romano A.P.; Sousa D.E.R.; Wilson T.M.; Zaki S.R.	10.3201/eid2804.212334	Emerging Infectious Diseases
Mucins Inhibit Coronavirus Infection in a Glycan-Dependent Manner	Mucins are a diverse and heterogeneous family of glycoproteins that comprise the bulk of mucus and the epithelial glycocalyx. Mucins are intimately involved in viral transmission. Mucin and virus laden particles can be expelled from the mouth and nose to later infect others. Viruses must also penetrate the mucus layer before cell entry and replication. The role of mucins and their molecular struc…	2022	Belnap D.M.; Kramer J.R.; Wardzala C.L.; Wood A.M.	10.1021/acscentsci.1c01369	ACS Central Science
A Review of Mammarenaviruses and Rodent Reservoirs in the Americas	In the Americas, infectious viral diseases caused by viruses of the genus Mammarenavirus have been reported since the 1960s. Such diseases have commonly been associated with land use changes, which favor abundance of generalist rodent species. In the Americas-where the rates of land use change are among the highest worldwide-at least 1326 of all 2277 known rodent species have been reported. We co…	2022	Carrasco-Hernández R.; Carrillo-Reyes A.; Lorenzo C.; Navarrete D.; Retana Ó.; Tapia-Ramírez G.	10.1007/s10393-022-01580-0	EcoHealth
Infectivity and Morphology of Bovine Coronavirus Inactivated In Vitro by Cationic Photosensitizers	Bovine coronaviruses (BCoVs), which cause gastrointestinal and respiratory diseases in cattle, and are genetically related to the human coronavirus HCoV-OC43, which is responsible for up to 10% of common colds, attract increased attention. We applied the method of photodynamic inactivation with cationic photosensitizers (PSs) to reduce the titers of BCoV and studied the morphological structure of…	2022	Gushchin V.; Meerovich G.; Russu L.; Shevlyagina N.; Strakhovskaya M.; Zhukhovitsky V.; Zubasheva M.	10.3390/v14051053	Viruses
Efficacy of Zingiber officinale and Cinnamomum zeylanicum extracts against experimental Trichinella spiralis infection	Trichinellosis is a re-emerging zoonotic disease that has become a public health concern since its reported human outbreaks in many countries. The traditional therapy has many adverse effects in addition to the developing resistance. So, this necessitates finding effective natural alternatives. The current study targeted to assess the potential therapeutic effects of Zingiber officinale and Cinna…	2022	Abd El-Aal N.F.; Adel R.; Hammad S.K.; Moawad H.S.F.; Mostafa E.M.; Mostafa N.E.; Salama M.A.M.	10.1007/s12639-021-01412-y	Journal of Parasitic Diseases
Inconspicuous post-mortem findings in rabbits from Switzerland naturally infected with Rabbit Haemorrhagic Disease Virus 2; [Constatations post-mortem peu évidentes chez des lapins naturellement infectés par le virus 2 de la maladie hémorragique du lapin en Suisse]; [Unauffällige Sektionsbefunde bei Kaninchen aus der Schweiz mit einer Rabbit Haemorrhagic Disease Virus 2Infektion]; [Reperti necros…	Rabbit Haemorrhagic Disease Virus 2 (RHDV-2) emerged in France in 2010. In Switzerland, RHDV-2 was first identified in 2015 and apparently has almost re¬placed the classical Rabbit Haemorrhagic Disease Virus (RHDV) by now. Like RHDV, RHDV-2 causes a viral hepatitis with a peracute course and an increased mor¬tality rate within the rabbitry. RHDV infection causes consistent gross pathological find…	2022	Albini S.; Cavadini P.; Hetzel U.; Vogler B.R.	10.17236/sat00354	Schweizer Archiv fur Tierheilkunde
Seroepidemiological Analysis of Brucellosis in Goat and Household Animal Keepers of District Swat	BRUCELLOSIS is a chronic bacterial infection that can infect a variety of animal species and humans. The disease has been studied in many parts of the world including Pakistan, however, caprine brucellosis has not been well reported and very few studies are published at the national level. This study was conducted to investigate the seroprevalence of brucellosis in goat and household animal keepe…	2022	Islam B.; Islam Z.U.; Rahman H.U.; Rashid A.; Rehman S.U.	10.21608/ejvs.2021.78776.1238	Egyptian Journal of Veterinary Science(Egypt)
Epidemiological Investigation and Genetic Analysis of Pseudorabies Virus in Yunnan Province of China from 2017 to 2021	In recent years, the prevalence of pseudorabies virus (PRV) has caused huge economic losses to the Chinese pig industry. Meanwhile, PRV infection in humans also sounded the alarm about its cross-species transmission from pigs to humans. To study the regional PRV epidemic, serological and epidemiological investigations of PRV in pig populations from Yunnan Province during 2017–2021 were performed.…	2022	Duan L.; Gao L.; He Y.; Li J.; Shu X.; Song C.; Xie J.; Yang S.; Yao J.; Zhang X.; Zhang Y.; Zhu P.	10.3390/v14050895	Viruses
An Overview of Neglected Orthobunyaviruses in Brazil	Dozens of orthobunyaviruses have been isolated in Brazil, and at least thirteen have been associated with human disease. The Oropouche virus has received most attention for having caused explosive epidemics with hundreds of thousands of cases in the north region between the 1960sand the 1980s, and since then has been sporadically detected elsewhere in the country. Despite their importance, little…	2022	Dias H.G.; Dos Santos F.B.; Pauvolid-Corrêa A.	10.3390/v14050987	Viruses
Seroepidemiology of Crimean-Congo Haemorrhagic Fever among cattle in Cameroon: Implications from a One Health perspective	Background Crimean-Congo Haemorrhagic Fever (CCHF) is a tick-borne viral zoonotic disease distributed across several continents and recognized as an ongoing health threat. In humans, the infection can progress to a severe disease with high fatality, raising public health concerns due to the limited prophylactic and therapeutic options available. Animal species, clinically unaffected by the virus,…	2022	Bessell P.R.; Bronsvoort B.M.; Gordon L.G.; Handel I.G.; Kelly R.F.; Mazeri S.; Morgan K.L.; Ndip L.; Ngwa V.N.; Nkongho E.F.; Sander M.; Tanya V.N.	10.1371/journal.pntd.0010217	PLoS Neglected Tropical Diseases
Zoonotic spill-over of SARS-CoV-2: mink-adapted virus in humans	Objectives: This work aimed to analyse possible zoonotic spill-over of severe acute respiratory syndrome coronavirus 2 (SARS-CoV-2). We report the spill-over of mink-adapted SARS-CoV-2 from farmed mink to humans after adaptation that lasted at least 3 months. Methods: Next-generation sequencing and a bioinformatic approach were applied to analyse the data. Results: In an isolate obtained from an …	2022	Bienkowska-Szewczyk K.; Grzybek M.; Kant R.; Kosinski M.; Mazur-Panasiuk N.; Pyrc K.; Rabalski L.; Sironen T.; Szewczyk B.	10.1016/j.cmi.2021.12.001	Clinical Microbiology and Infection
HIV-1 Vif Gained Breadth in APOBEC3G Specificity after Cross-Species Transmission of Its Precursors	APOBEC3G (A3G) is a host-encoded cytidine deaminase that potently restricts retroviruses such as HIV-1 and depends on its ability to package into virions. As a consequence of this, HIV-1 protein Vif has evolved to antagonize human A3G by targeting it for ubiquitination and subsequent degradation. There is an ancient arms race between Vif and A3G highlighted by amino acids 128 and 130 in A3G that …	2022	Chesarino N.M.; Emerman M.	10.1128/jvi.02071-21	Journal of Virology
Fatal spirorchiidosis in European pond turtles (Emys orbicularis) in Switzerland	Infections with intravascular digenean trematodes of the Spirorchiidae family (spirorchiidoses) are of great conservation concern both in marine and freshwater turtles due to their pathogenic potential. Between 2014 and 2021, Spirorchis sp. infections associated with granulomatous inflammation and sudden death were detected in European pond turtles (Emys orbicularis) from three conservation breed…	2022	Origgi F.C.; Basso W.; Berenguer Veiga I.; Dervas E.; Hoby S.; Olias P.; Richard O.K.; Schönbächler K.	10.1016/j.ijppaw.2022.01.004	International Journal for Parasitology: Parasites and Wildlife
Evidence of bovine leukemia virus circulating in sheep and buffaloes in Colombia: insights into multispecies infection	Bovine leukemia virus (BLV) is the causative agent of leukemia/lymphoma in cattle. However, previous evidence has shown its presence in other species of livestock as well as in humans, suggesting that other species can be accidental hosts of the virus. In viral infections, receptors that are common to different animal species are proposed to be involved in cross-species infections. For BLV, AP3D1…	2022	Corredor-Figueroa A.P.; Fonseca-Ahumada N.; Gutiérrez M.F.; Jaime J.; Nuñez K.; Olaya-Galán N.N.; Vargas-Bermudez D.S.; Velandia-Álvarez S.	10.1007/s00705-021-05285-7	Archives of Virology
Stable prevalence of Coxiella burnetii in wildlife after a decade of surveillance in northern Spain	Coxiella burnetii is an obligate intracellular zoonotic bacterium widespread in nature that causes Q fever in animals and humans. The most common sources of human infection are domestic ruminants, but wildlife can also act as reservoir. Here, spleen samples from 652 wild ungulates and 218 wild birds collected in 2011–2019 in the Basque Country (northern Spain) were analysed by real-time PCR (IS11…	2022	Cevidanes A.; Barandika J.F.; Barral M.; García-Pérez A.L.; Hurtado A.; Vázquez P.; Zendoia I.I.	10.1016/j.vetmic.2022.109422	Veterinary Microbiology
Traditional Chinese medicine: an important broad-spectrum anti-coronavirus treatment strategy on COVID-19 background?	Coronaviruses exist widely in nature, can cause cross-species transmission, and pose serious threats to human and animal health. Over the past 20 years, coronaviruses have led to three major epidemics that have caused global panic, including severe acute respiratory syndrome, Middle East respiratory syndrome, and coronavirus disease-19. At present, coronavirus disease-19 not only spreads rapidly,…	2022	Bian Y.-H.; Chai R.-D.; Cui H.-T.; Fan Y.-D.; Gong B.-Y.; Han L.; Kang J.; Li Q.-Y.; Liu H.-Z.; Wang Y.; Zhang S.	10.53388/TMR20220330274	Traditional Medicine Research
Spillover events of rabbit haemorrhagic disease virus 2 (recombinant GI.4P-GI.2) from Lagomorpha to Eurasian badger	Rabbit haemorrhagic disease (RHD) is a major threat to domestic and wild European rabbits. Presently, in Europe, the disease is caused mainly by Rabbit haemorrhagic disease virus 2 (RHDV2/b or Lagovirus europaeus GI.2), the origin of which is still unclear, as no RHDV2 reservoir hosts were identified. After the RHDV2 emergence in 2010, viral RNA was detected in a few rodent species. Furthermore, …	2022	Abade dos Santos F.A.; Burgoyne T.; Carneiro C.; Carvalho C.L.; Carvalho T.; Dalton K.P.; Duarte M.D.; Parra F.; Peleteiro M.C.; Pinto A.; Ramilo D.W.	10.1111/tbed.14059	Transboundary and Emerging Diseases
Full Genome Nobecovirus Sequences From Malagasy Fruit Bats Define a Unique Evolutionary History for This Coronavirus Clade	Bats are natural reservoirs for both Alpha- and Betacoronaviruses and the hypothesized original hosts of five of seven known zoonotic coronaviruses. To date, the vast majority of bat coronavirus research has been concentrated in Asia, though coronaviruses are globally distributed; indeed, SARS-CoV and SARS-CoV-2-related Betacoronaviruses in the subgenus Sarbecovirus have been identified circulati…	2022	Brook C.E.; Ahyong V.; Andrianiaina A.; Andry S.; DeRisi J.L.; Dussart P.; Gentles A.; Heraud J.-M.; Kettenburg G.; Kistler A.; Raharinosy V.; Ranaivoson H.C.; Randriambolamanantsoa T.H.; Ravelomanantsoa N.A.F.; Tato C.M.	10.3389/fpubh.2022.786060	Frontiers in Public Health
One Health perspectives on sustainable rabies prevention in Thailand: a qualitative interview study	Rabies is a challenging human and animal health concern that requires a multisectoral and interdisciplinary strategy for prevention and control. The aim of this study was to investigate One Health perspectives on long-term rabies prevention in disease-free subdistricts of Chiang Mai, Thailand. A qualitative study using semi-structured interviews was carried out in three rabies-free communities wi…	2022	Chaisowwong W.; Kiratitana-Olan K.; Kreausukon K.; Thongkorn K.	10.12982/VIS.2022.033	Veterinary Integrative Sciences
Nipah Virus Outbreak in Kerala State, India Amidst of COVID-19 Pandemic	We report here a Nipah virus (NiV) outbreak in Kozhikode district of Kerala state, India, which had caused fatal encephalitis in a 12-year-old boy and the outbreak response, which led to the successful containment of the disease and the related investigations. Quantitative real-time reverse transcription (RT)-PCR, ELISA-based antibody detection, and whole genome sequencing (WGS) were performed to…	2022	Abraham P.; Akash N.P.; Balakrishnan A.; Balasubramanian R.; Baradkar S.; Bodke P.; Chopade G.; Dhaigude S.; Dighe H.; Gawande P.; Gayathri R.; George K.; Gokhale M.D.; Gopale S.; Gupta N.; Holepannawar M.; Jain R.; Jayasree V.; Jose B.P.; Kadam M.; Kalele K.; Keerthi K.V.; Khobragade R.; Koshy J.; Kumar A.; Kumar P.J.; Majumdar T.; Mathapati B.; Mohandas S.; Nair S.; Narayan J.; Naveen A.; Nyaya…	10.3389/fpubh.2022.818545	Frontiers in Public Health
“Spider Monkey Cotton”: Bridging Waiwai and Scientific Ontologies to Characterize Spider Monkey (Ateles paniscus) Filariasis in the Konashen Community Owned Conservation Area, Guyana	Zoonotic disease risk is greatly influenced by cultural practices and belief systems. Yet, few studies have investigated how different ways of knowing are commensurate with one another in the context of zoonotic disease. By stressing methodological pluralism and explicitly challenging the nature-culture dichotomy, an ethnoprimatological approach is particularly well suited to bridging different o…	2022	Terio K.A.; Garwood T.; Kipp E.J.; Larsen P.A.; Lindsey L.L.; Marawanaru E.; Milstein M.S.; Shaffer C.A.; Suse P.; Travis D.A.; Wolf T.M.	10.1007/s10764-021-00272-w	International Journal of Primatology
Molecular detection of Mansonella mariae incriminates Simulium oyapockense as a potentially important bridge vector for Amazon-region zoonoses	Objective: To assess the emergent zoonotic disease risk posed by the voracious human-biting blackfly species Simulium oyapockense in the peripheral regions of an expanding urban centre situated deep in the Brazilian Amazon rainforest. Methods: We performed nine human landing catches at three periurban sites surrounding the Brazilian Amazon town of São Gabriel da Cachoeira. Using the detection of …	2022	Costa C.H.; Crainey J.L.; Leles L.F.D.O.; Luz S.L.B.; Narzetti L.H.D.A.; Pessoa F.A.C.; Santos Y.V.S.D.; Silva T.R.R.D.; Vicente A.C.P.	10.1016/j.meegid.2021.105200	Infection, Genetics and Evolution
Next-Generation Sequencing for Confronting Virus Pandemics	Virus pandemics have happened, are happening and will happen again. In recent decades, the rate of zoonotic viral spillover into humans has accelerated, mirroring the expansion of our global footprint and travel network, including the expansion of viral vectors and the destruction of natural spaces, bringing humans closer to wild animals. Once viral cross-species transmission to humans occurs, tr…	2022	Andrés C.; Antón A.; Campos C.; Colomer-Castell S.; Cortese M.F.; Garcia-Cehic D.; González-Sánchez A.; Ibáñez M.; Piñana M.; Pumarola T.; Quer J.; Rodríguez-Frías F.; Tabernero D.	10.3390/v14030600	Viruses
PWM2Vec: An Efficient Embedding Approach for Viral Host Specification from Coronavirus Spike Sequences	The study of host specificity has important connections to the question about the origin of SARS-CoV-2 in humans which led to the COVID-19 pandemic-an important open question. There are speculations that bats are a possible origin. Likewise, there are many closely related (corona)viruses, such as SARS, which was found to be transmitted through civets. The study of the different hosts which can be…	2022	Ali S.; Bello B.; Chourasia P.; Patterson M.; Punathil R.T.; Zhou Y.	10.3390/biology11030418	Biology
North American and Norwegian Chronic Wasting Disease Prions Exhibit Different Potential for Interspecies Transmission and Zoonotic Risk	Background: Chronic wasting disease (CWD) is a rapidly spreading prion disorder affecting various species of wild and captive cervids. The risk that CWD poses to cohabiting animals or more importantly to humans is largely unknown. Methods: In this study, we investigated differences in the capacity of CWD isolates obtained from 6 different cervid species to induce prion conversion in vitro by prot…	2022	Benestad S.L.; Gorski D.; Pritzkow S.; Ramirez F.; Soto C.; Telling G.C.	10.1093/infdis/jiab385	Journal of Infectious Diseases
Identification and distribution of pathogens coinfecting with Brucella spp., Coxiella burnetii and Rift Valley fever virus in humans, livestock and wildlife	Zoonotic diseases, such as brucellosis, Q fever and Rift Valley fever (RVF) caused by Brucella spp., Coxiella burnetii and RVF virus, respectively, can have devastating effects on human, livestock, and wildlife health and cause economic hardship due to morbidity and mortality in livestock. Coinfection with multiple pathogens can lead to more severe disease outcomes and altered transmission dynami…	2022	Bartlow A.W.; Bett B.; Fair J.M.; Middlebrook E.A.; Nthiwa D.; Oyola S.O.; Romero A.T.	10.1111/zph.12905	Zoonoses and Public Health
Isolation of a Novel Bat Rhabdovirus with Evidence of Human Exposure in China	Bats are well-recognized reservoirs of zoonotic viruses. Several spillover events from bats to humans have been reported, causing severe epidemic or endemic diseases including severe acute respiratory syndrome-coronavirus 2 (SARS-CoV-2), SARS-CoV, Middle East respiratory syndrome-CoV (MERS-CoV), henipaviruses, and filoviruses. In this study, a novel rhabdovirus species, provisionally named Rhinol…	2022	Deng H.-Y.; Duan Z.-J.; Li J.-S.; Li L.-L.; Lu X.-X.; Ma X.-H.; Song J.-D.; Wang J.-L.; Xu Y.-L.; Zhu W.-Y.	10.1128/MBIO.02875-21	mBio
Sero-epidemiological survey of Coxiella burnetii in livestock and humans in Tana River and Garissa counties in Kenya	Background Coxiella burnetii is a widely distributed pathogen, but data on its epidemiology in livestock, and human populations remain scanty, especially in developing countries such as Kenya. We used the One Health approach to estimate the seroprevalance of C. burnetii in cattle, sheep, goats and human populations in Tana River county, and in humans in Garissa county, Kenya. We also identified p…	2022	Abuom T.; Bett B.; Bukachi S.; Grace D.; Kairu-Wanyoike S.; Karanja J.; Kitala P.; Lindahl J.F.; Mwololo D.; Njeru I.; Nthiwa D.; Ontiri E.; Sang R.; Wainaina M.	10.1371/journal.pntd.0010214	PLoS Neglected Tropical Diseases
Genetic and phenotypic characteristics of Clostridium (Clostridioides) difficile from canine, bovine, and pediatric populations	Objectives: Carriage of Clostridioides difficile by different species of animals has led to speculation that animals could represent a reservoir of this pathogen for human infections. The objective of this study was to compare C. difficile isolates from humans, dogs, and cattle from a restricted geographic area. Methods: C. difficile isolates from 36 dogs and 15 dairy calves underwent whole genom…	2022	Abbas A.; Alvarez M.; Barnhart D.; Bittinger K.L.; Bushman F.D.; Gu C.; Kelly D.J.; Lee J.J.; Redding L.E.; Tu V.; Zackular J.P.	10.1016/j.anaerobe.2022.102539	Anaerobe
Molecular Mechanism of Porcine Epidemic Diarrhea Virus Cell Tropism	In the 21st century, several human and swine coronaviruses (CoVs) have emerged suddenly and caused great damage to people's lives and property. The porcine epidemic diarrhea virus (PEDV), leading to enormous economic losses to the pork industry and remains a large challenge. PEDV showed extensive cell tropism, and we cannot ignore the potential risk of cross-species transmission. However, the mec…	2022	Dong L.; Han W.; Jiao D.; Li Y.; Li Z.; Ma Z.; Xiao S.; Yang T.; Zheng H.	10.1128/mbio.03739-21	mBio
First report of Mycobacterium bovis in wild chacma baboons (Papio ursinus) at the human–wildlife interface area in Zambia	Mycobacterium bovis (M. bovis) causes tuberculosis in mammals and is a major public health threat worldwide. While M. bovis has been reported in humans, domestic and wild ruminants at the human–wildlife–livestock interface area in Zambia, there is paucity of information on the role of primates as reservoir hosts. We screened seven wild chacma baboons (Papio ursinus) for tuberculosis at the human–…	2022	Chambaro H.M.; Chizimu J.; Fandamu P.; Hang'ombe B.M.; Katampi J.; Mukonka V.; Muma J.B.; Munang'andu H.M.; Munyeme M.; Mwasinga W.; Nakajima C.; Sawa H.; Shanungu G.; Simulundu E.; Squarre D.; Suzuki Y.	10.1111/tbed.14124	Transboundary and Emerging Diseases
The role of prisons in disseminating tuberculosis in Brazil: A genomic epidemiology study	Background: Globally, prisons are high-incidence settings for tuberculosis. Yet the role of prisons as reservoirs of M. tuberculosis, propagating epidemics through spillover to surrounding communities, has been difficult to measure directly. Methods: To quantify the role of prisons in driving wider community M. tuberculosis transmission, we conducted prospective genomic surveillance in Central We…	2022	Ko A.I.; Andrews J.R.; Cohen T.; Colijn C.; Croda J.; Cunha E.; da Silva A.M.; da Silva B.O.; de Oliveira R.D.; Gonçalves T.O.; Leite A.D.C.; Lemos E.F.; Liu Y.E.; Mathema B.; Moreira F.M.F.; Pereira dos Santos P.C.; Santos A.D.S.; Walter K.S.	10.1016/j.lana.2022.100186	The Lancet Regional Health - Americas
Advances in Bovine Coronavirus Epidemiology	Bovine coronavirus (BCoV) is a causative agent of enteric and respiratory disease in cattle. BCoV has also been reported to cause a variety of animal diseases and is closely related to human coronaviruses, which has attracted extensive attention from both cattle farmers and researchers. However, there are few comprehensive epidemiological reviews, and key information regarding the effect of S-gen…	2022	Li B.; Sun D.; Zhu Q.	10.3390/v14051109	Viruses
Mid-Liver Stage Arrest of Plasmodium falciparum Schizonts in Primary Porcine Hepatocytes	During co-evolution Plasmodium parasites and vertebrates went through a process of selection resulting in defined and preferred parasite-host combinations. As such, Plasmodium falciparum (Pf) sporozoites can infect human hepatocytes while seemingly incompatible with host cellular machinery of other species. The compatibility between parasite invasion ligands and their respective human hepatocyte …	2022	Bousema T.; de Wilt J.H.W.; Hanssen A.E.J.; McCall M.B.B.; Sauerwein R.W.; van der Boor S.C.; van Gemert G.-J.; van Waardenburg Y.M.; Yang A.S.P.	10.3389/fcimb.2022.834850	Frontiers in Cellular and Infection Microbiology
Assessment of the Current Surveillance System for Human Leptospirosis in Ecuador by Decision Analytic Modeling	Leptospirosis is a globally disseminated zoonotic disease with no national surveillance systems. On the other hand, surveillance is crucial for improving population health, and surveillance systems produce data that motivates action. Unfortunately, like many other countries, Ecuador put in place a monitoring system that has never been tested. The goal of this study was to use scenario tree modeli…	2022	Calero M.L.; Monti G.	10.3389/fpubh.2022.711938	Frontiers in Public Health
Diverse human and bat-like rotavirus G3 strains circulating in suburban Bangkok	Although rotavirus vaccines are available in many parts of the world and are effective in reducing the overall incidence of rotavirus infection, it remains a major cause of diarrhea in less-developed countries. Among various rotavirus group A (RVA) strains, the increasingly common genotype G3 (defined by the VP7 gene) has been identified in both humans and animals. Our previous epidemiological su…	2022	Lestari F.B.; Poovorawan Y.; Vongpunsawad S.	10.1371/journal.pone.0268465	PLoS ONE
RT-PCR detection of SARS-CoV-2 in nasopharyngeal and salivary specimens: contribution of alternative collection systems and extraction processes to cope with mass screening. Interpretation of low viral loads	Objectives: Due to massive screening of the persistent coronavirus SARS-CoV-2, supply difficulties emerged for swabs and extraction reagents leading to test alternative choices. Quality sampling may have an impact on the result and a low RNA detection may be difficult to interpret because it does not necessarily mean that infectious particles are present in biological samples. There is a need to …	2022	Cochonot L.; Espinet L.; Heddebaut A.; Nedelec C.; Paboeuf C.; Parisot F.; Robinet S.; Schiltz B.	10.1515/labmed-2021-0157	Journal of Laboratory Medicine
A Dual Role of Complement Activation in the Development of Fulminant Hepatic Failure Induced by Murine-Beta-Coronavirus Infection	With the epidemic of betacoronavirus increasing frequently, it poses a great threat to human public health. Therefore, the research on the pathogenic mechanism of betacoronavirus is becoming greatly important. Murine hepatitis virus strain-3 (MHV-3) is a strain of betacoronavirus which cause tissue damage especially fulminant hepatic failure (FHF) in mice, and is commonly used to establish models…	2022	Cui Y.; Fang Y.; Gao T.; Guo Y.; Han X.; Jiang Y.; Li M.; Sun S.; Xue W.; Yang B.; Zhao G.	10.3389/fcimb.2022.880915	Frontiers in Cellular and Infection Microbiology
Cross-species tropism and antigenic landscapes of circulating SARS-CoV-2 variants	Mutations in the severe acute respiratory syndrome coronavirus 2 (SARS-CoV-2) spike receptor-binding domain (RBD) may alter viral host tropism and affect the activities of neutralizing antibodies. Here, we investigated 153 RBD mutants and 11 globally circulating variants of concern (VOCs) and variants of interest (VOIs) (including Omicron) for their antigenic changes and cross-species tropism in …	2022	Chen J.; Chen Y.; Cheng T.; Fu B.; Gong P.; Guan Y.; Guo H.; Hong Y.; Huang Y.; Huang Z.; Lan M.; Liu Y.; Ma J.; Shi Y.; Su Y.; Wang J.; Wang K.; Wang S.; Wang Z.; Wei M.; Wu Y.; Xia N.; Xiao J.; Yang C.; Ye J.; Yu H.; Yuan L.; Yuan Q.; Zhang J.; Zhang T.; Zhang Y.; Zhu H.	10.1016/j.celrep.2022.110558	Cell Reports
Investigations on SARS-CoV-2 Susceptibility of Domestic and Wild Animals Using Primary Cell Culture Models Derived from the Upper and Lower Respiratory Tract	Several animal species are susceptible to SARS-CoV-2 infection, as documented by case reports and serological and in vivo infection studies. However, the susceptibility of many animal species remains unknown. Furthermore, the expression patterns of SARS-CoV-2 entry factors, such as the receptor angiotensin-converting enzyme 2 (ACE2), as well as transmembrane protease serine subtype 2 (TMPRSS2) an…	2022	Armando F.; Baumgärtner W.; Braun A.; Färber I.; Krüger J.; Krüger N.; Pöhlmann S.; Rocha C.; Runft S.; von Köckritz-Blickwede M.	10.3390/v14040828	Viruses
Ecology, evolution and spillover of coronaviruses from bats	In the past two decades, three coronaviruses with ancestral origins in bats have emerged and caused widespread outbreaks in humans, including severe acute respiratory syndrome coronavirus 2 (SARS-CoV-2). Since the first SARS epidemic in 2002–2003, the appreciation of bats as key hosts of zoonotic coronaviruses has advanced rapidly. More than 4,000 coronavirus sequences from 14 bat families have b…	2022	Brook C.E.; Faust C.; Gurley E.S.; Hudson P.J.; Kessler M.K.; Lloyd-Smith J.O.; Morris A.; Munster V.J.; Parrish C.R.; Peel A.J.; Plowright R.K.; Restif O.; Ruiz-Aravena M.; Aguilar H.C.; Bharti N.; Buchholz D.W.; Crowley D.; Dee L.; Falvo C.; Gamble A.; Jax E.; Jones D.N.; Lunn T.; McKee C.; Port J.R.; Schountz T.; Snedden C.E.; Yeo Y.Y.; Yinda C.K.	10.1038/s41579-021-00652-2	Nature Reviews Microbiology
Rabies as a Potential Cause of Mass Mortality Events in North American Bat Species	Rabies-association bat mortality events are rarely reported, suggesting that rabies is not a significant cause of bat mass mortality. Three bat die-offs in National Park Service units were attributed to rabies, highlighting the value of including rabies, and rabies virus strain spillover events, as a differential in mass mortality events. © Wildlife Disease Association 2022.	2022	Buttke D.E.; Grossberg S.B.; Reiner D.; Verant M.L.	10.7589/JWD-D-21-00159	Journal of Wildlife Diseases
Detection of Leptospira interrogans in Wild Sambar Deer (Rusa unicolor), Brazil	Leptospirosis is an emerging zoonotic disease caused by bacteria of the genus Leptospira. Wild animals may present acute disease or become chronic hosts. The present study aimed to identify Leptospira spp. infection and determine circulating serogroups in free-ranging sambar deer (Rusa unicolor) in a fragment of peri-urban tropical forest in northeastern Brazil. Blood samples were collected and s…	2022	Hamond C.; Paz L.N.; Pinna M.H.	10.1007/s10393-022-01577-9	EcoHealth
Molecular detection of parapoxvirus in Ixodidae ticks collected from cattle in Corsica, France	Background: Several viruses belonging to the family Poxviridae can cause infections in humans and animals. In Corsica, livestock farming (sheep, goats, pigs, and cattle) is mainly mixed, leading to important interactions between livestock, wildlife, and human populations. This could facilitate the circulation of zoonotic diseases, and makes Corsica a good example for studies of tick-borne disease…	2022	Ayhan N.; Charrel R.; Cicculli V.; de Lamballerie X.; Decarreaux D.; Falchi A.; Luciani L.; Maitre A.; Paoli J.-C.; Pezzi L.; Vial L.	10.1002/vms3.700	Veterinary Medicine and Science
Development and Evaluation of a Duplex Lateral Flow Assay for the Detection and Differentiation between Rabbit Haemorrhagic Disease Virus Lagovirus europaeus/GI.1 and /GI.2	Rabbit Haemorrhagic Disease Virus 2 (RHDV2, recently named Lagovirus europaeus/GI.2) was first reported in France in 2010 and has spread globally since then, replacing most of the circulating former RHDV (genotype GI.1) in many countries. The detection and differentiation of both genotypes is of crucial importance for the surveillance of the disease. In this article, a duplex lateral flow assay (…	2022	Blanco E.; Bárcena J.; Fresco-Taboada A.; Gall-Reculé G.L.; Guillou-Cloarec C.; Montón M.; Rueda P.; Soria E.; Tapia I.	10.3390/biology11030401	Biology
Dynamics of Antibodies to Ebolaviruses in an Eidolon helvum Bat Colony in Cameroon	The ecology of ebolaviruses is still poorly understood and the role of bats in outbreaks needs to be further clarified. Straw-colored fruit bats (Eidolon helvum) are the most common fruit bats in Africa and antibodies to ebolaviruses have been documented in this species. Between December 2018 and November 2019, samples were collected at approximately monthly intervals in roosting and feeding site…	2022	Akoachere J.-F.; Ayouba A.; Bass I.N.; Bourgarel M.; Cappelle J.; Champagne M.; De Nys H.; Delaporte E.; Djomsi D.M.; Djonzo F.A.M.; Esteban A.; Lacroix A.; Ngole E.M.; Peeters M.; Thaurignac G.	10.3390/v14030560	Viruses
COVID-19: A Veterinary and One Health Perspective	Interface with animals has been responsible for the occurrence of a major proportion of human diseases for the past several decades. Recent outbreaks of respiratory, haemorrhagic, encephalitic, arthropod-borne and other viral diseases have underlined the role of animals in the transmission of pathogens to humans. The on-going coronavirus disease-2019 (COVID-19) pandemic is one among them and is t…	2022	Bayry J.; Hegde N.R.; Kumar D.	10.1007/s41745-022-00318-9	Journal of the Indian Institute of Science
Using big data and mobile health to manage diarrhoeal disease in children in low-income and middle-income countries: societal barriers and ethical implications	Diarrhoea is an important cause of morbidity and mortality in children from low-income and middle-income countries (LMICs), despite advances in the management of this condition. Understanding of the causes of diarrhoea in children in LMICs has advanced owing to large multinational studies and big data analytics computing the disease burden, identifying the important variables that have contribute…	2022	Haq Z.; Kalule J.B.; Kariuki S.; Keddy K.H.; Okeke I.N.; Qamar F.N.; Saha S.	10.1016/S1473-3099(21)00585-5	The Lancet Infectious Diseases
Potential pandemic pathogens series: Nipah virus	In the last two years we have experienced the effects of the COVID-19 pandemic in our lives and hospitals. Pandemics are part of the history of humanity and we can be certain that in the future new pandemics will appear. In fact, due to the growth in the human population, increased travel and global warming, it is to be expected that new pandemic pathogens will arise more frequently than before. …	2022	Evers S.; Nederstigt C.; van Paassen J.; van Westerloo D.J.		Netherlands Journal of Critical Care
Molecular characterization of zoonotic Brucella species isolated from animal and human samples in Iran	Brucellosis is an endemic infection in Iran and represents a serious health problem in humans and livestock causing important economic losses. The objective of this study was to undertake molecular characterization of Brucella spp. isolated from humans and livestock in several provinces of Iran including by multi-locus sequence typing (MLST), in order to understand the genotypes circulating in Ir…	2022	Alamian S.; Ashford R.T.; Dadar M.; Tadayon K.; Whatmore A.M.	10.1016/j.actatropica.2022.106363	Acta Tropica
Hantavirus outbreaks in the American Southwest: Propagation and retraction of rodent and virus diffusion waves from sky-island refugia	Hantavirus outbreaks in the American Southwest are hypothesized to be driven by episodic seasonal events of high precipitation, promoting rapid increases in virus-reservoir rodent species that then move across the landscape from high quality montane forested habitats (refugia), eventually over-running human residences and increasing disease risk. In this study, the velocities of rodents and virus…	2022	Glass G.E.; Parmenter R.R.	10.1142/S021797922140052X	International Journal of Modern Physics B
Rabbit Haemorrhagic Disease Virus 2 (RHDV2; GI.2) in Ireland Focusing on Wild Irish Hares (Lepus timidus hibernicus): An Overview of the First Outbreaks and Contextual Review	Rabbit haemorrhagic disease virus 2 (RHDV2; GI.2) is a pathogenic lagovirus that emerged in 2010, and which now has a global distribution. Outbreaks have been associated with local population declines in several lagomorph species, due to rabbit haemorrhagic disease (RHD)-associated mortality raising concerns for its potential negative impact on threatened or vulnerable wild popula-tions. The Iris…	2022	Barrett D.; Byrne A.W.; Casey M.; Hanna R.E.B.; Marnell F.; McElroy M.C.; Reid N.	10.3390/pathogens11030288	Pathogens
ACE2 and COVID-19 Susceptibility and Severity	Sick, male, and older populations are more vulnerable to COVID-19. However, it remains unclear whether a common mechanism exists across different demographic characteristics. SARS-CoV-2 infection is initiated by the specific binding of the viral spike protein to angiotensin-converting enzyme 2 (ACE2). This study analyzed the demographics of pulmonary ACE2 expression, Mendelian randomization (MR) …	2022	Zheng M.	10.14336/AD.2021.0805	Aging and Disease
The Species-Specific 282 Residue in the PB2 Subunit of the Polymerase Regulates RNA Synthesis and Replication of Influenza A Viruses Infecting Bat and Nonbat Hosts	Bat influenza viruses are genetically distant from classical influenza A viruses (IAVs) and show distinct functional differences in their surface antigens. Nevertheless, any comparative analyses between bat and classical IAV RNA polymerases or their specific subunits are yet to be performed. In this work, we have identified signature residues present in the bat influenza virus polymerase which ar…	2022	Wang L.; Banerjee S.; Bhakta K.; Bhattacharjee B.; De A.; Kedia N.; Mondal A.	10.1128/jvi.02190-21	Journal of Virology
The relationship between some risk factors and seroconversion to brucellosis in Gachsaran, Iran	Brucellosis, or Malta fever, is one of the common diseases in humans and livestock that causes many health problems and economic losses. Therefore, this study investigated the frequency of seroconversion of persons with brucellosis symptoms in Gachsaran, Iran from 2016 to 2017. In this study, 1379 people (age range of 10-70 years) with clinical symptoms of brucellosis were monitored by standard a…	2022	Ghasemian S.O.; Gholami-Ahangaran M.; Karimi-Dehkordi M.	10.22034/jzd.2022.14842	Journal of Zoonotic Diseases
Broadly neutralizing antibodies overcome SARS-CoV-2 Omicron antigenic shift	The recently emerged SARS-CoV-2 Omicron variant encodes 37 amino acid substitutions in the spike protein, 15 of which are in the receptor-binding domain (RBD), thereby raising concerns about the effectiveness of available vaccines and antibody-based therapeutics. Here we show that the Omicron RBD binds to human ACE2 with enhanced affinity, relative to the Wuhan-Hu-1 RBD, and binds to mouse ACE2. …	2022	Bassi J.; Bowen J.E.; Cameroni E.; Ceschi A.; Chen A.; Chu H.; Cippà P.E.; Corti D.; Culap K.; Czudnochowski N.; De Marco A.; di Iulio J.; Diamond M.S.; Dillen J.R.; Farhat N.; Ferrari P.; Franko N.M.; Franzetti-Pellanda A.; Garzoni C.; Geffner J.; Giannini O.; Gori A.; Grifantini R.; Gustafsson C.; Halfmann P.J.; Havenar-Daughton C.; Hebner C.; Iqbal N.T.; Kaiser H.; Kawaoka Y.; Lanzavecchia A.;…	10.1038/s41586-021-04386-2	Nature
Mesenchymal stem cell-based treatments for COVID-19: status and future perspectives for clinical applications	As a result of cross-species transmission in December 2019, the coronavirus disease 2019 (COVID-19) became a serious endangerment to human health and the causal agent of a global pandemic. Although the number of infected people has decreased due to effective management, novel methods to treat critical COVID-19 patients are still urgently required. This review describes the origins, pathogenesis, …	2022	Chen L.; Fan L.; Fang Y.; Kalyani F.S.; Li Y.; Qu J.; Xiang C.; Zhang Q.	10.1007/s00018-021-04096-y	Cellular and Molecular Life Sciences
Sarcoptic mange: An emerging panzootic in wildlife	Sarcoptic mange, a skin infestation caused by the mite Sarcoptes scabiei, is an emerging disease for some species of wildlife, potentially jeopardizing their welfare and conservation. Sarcoptes scabiei has a near-global distribution facilitated by its forms of transmission and use of a large diversity of host species (many of those with broad geographic distribution). In this review, we synthesiz…	2022	Carver S.; Cross P.C.; Yabsley M.J.; Almberg E.S.; Angelone S.; Astorga F.; Dominguez-Villegas E.; Escobar L.E.; Gakuya F.; Gortázar C.; Niedringhaus K.D.; Rossi L.; Van Wick P.; Xie Y.	10.1111/tbed.14082	Transboundary and Emerging Diseases
Campylobacter in Wild Birds: Is It an Animal and Public Health Concern?	Campylobacteriosis continues to be one of the leading causes of foodborne bacterial zoonotic infections worldwide. Despite its public health importance, the status of this disease in wild birds and the possibility of transmission from wild birds to domestic animals and humans have not been clearly elucidated yet. This article reviews the available literature with the aim of making a comprehensive…	2022	Ahmed N.A.; Gulhan T.	10.3389/fmicb.2021.812591	Frontiers in Microbiology
Mapping the Risk for West Nile Virus Transmission, Africa	West Nile virus (WNV) is an emergent arthropodborne virus that is transmitted from bird to bird by mosquitoes. Spillover events occur when infected mosquitoes bite mammals. We created a geopositioned database of WNV presence in Africa and considered reports of the virus in all animal components: reservoirs, vectors, and nonhuman dead-end hosts. We built various biogeographic models to determine w…	2022	García-Carrasco J.-M.; Muñoz A.-R.; Olivero J.; Real R.; Segura M.	10.3201/eid2804.211103	Emerging Infectious Diseases
Staphylococcus schweitzeri-An Emerging One Health Pathogen?	The Staphylococcus aureus-related complex is formed by the Staphylococcus aureus, Staphylococcus schweitzeri, Staphylococcus argenteus, Staphylococcus roterodami and Staphylococcus singaporensis. Within this complex, S. schweitzeri is the only species mainly found in African wildlife, but it is rarely detected as a colonizer in humans or as a contaminant of fomites. The few detections in humans a…	2022	Akoua-Koffi C.; Djaman J.A.; Herrmann M.; Kacou N'Douba A.; Niemann S.; Schaumburg F.	10.3390/microorganisms10040770	Microorganisms
Leptospira in Slaughtered Fattening Pigs in Southern Italy: Serological Survey and Molecular Typing	Leptospirosis is a re-emerging zoonosis of worldwide significance; a wide spectrum of wild and domestic animal species act as natural or accidental hosts. Swine can act as maintenance or accidental hosts of pathogenic Leptospira spp. This study aimed at investigation of Leptospira spp. prevalence and diversity in slaughtered pigs in southern Italy (Sicily). In total, 55 samples of kidneys and blo…	2022	Bertasio C.; Blanda V.; D'agostino R.; D'incau M.; Giacchino I.; Grippi F.; Guercio A.; Lastra A.; Macaluso G.; Sciacca C.; Torina A.	10.3390/ani12050585	Animals
Development and integration of the middle Gila River in the Safford basin, southeastern Arizona	The middle and upper Gila River crosses the tectonic and physiographic grain from western New Mexico into central Arizona. Hypotheses to explain the river's course involve filling and spilling of lakes, headward erosion, or some combination. Since 2012, we mapped the surficial geology of the eastern part of Safford Valley, southeastern Arizona, and described basin fill, river and tributary deposi…	2022	Cook J.P.; Douglass J.C.; Gootee B.F.; Heizler M.T.; Pearthree P.A.; Youberg A.	10.1016/j.geomorph.2021.108074	Geomorphology
Hemotropic mycoplasmas (hemoplasmas) in wild boars, hunting dogs, and hunters from two Brazilian regions	Haemotropic mycoplasmas (haemoplasmas) are small pleomorphic bacteria infecting erythrocytes of several mammalian species, including human beings. No study to date has focused on the risk of bacteria exposure in hunting activities, particularly in natural environments of highly tick-infested areas. Accordingly, the present study aimed to assess haemoplasma occurrence in the complex encompassing w…	2022	Araújo Junior J.P.; Barbosa D.S.; Biondo A.W.; Brandão A.P.D.; de Barros-Filho I.R.; dos Santos A.P.; Elshafie N.O.; Fernandes A.J.; Haisi A.; Kmetiuk L.B.; Ullmann L.S.; van Wilpe Bach R.	10.1111/tbed.14038	Transboundary and Emerging Diseases
Reducing persistent coronavirus infection in bats may lower the frequency of viral spillover to humans	Coronaviruses have been responsible for the emergence of pathogenic human diseases in recent decades, especially the coronavirus disease of 2019 (COVID-19). Phylogenetic studies of RNA (ribonucleic acid) viruses suggest that most human coronaviruses originated in bats, which are suitable reservoir hosts for many zoonotic viruses because of their unique biological and physiological features. The g…	2022	Gulati G.S.; Nahreini P.	10.3855/jidc.15627	Journal of Infection in Developing Countries
Porcine Endogenous Retroviruses: Quantification of the Viral Copy Number for the Four Miniature Pig Breeds in China	Domestic pigs has served not only as one of the most important economy livestock but also as ideal organ-source animals owing to similarity in anatomy, physiology, and organ size to humans. Howerer, the barrier of the cross-species transmission risk of porcine endogenous retrovirus (PERVs) blocked the pig-to-human xenotransplantation. PERVs are integrated into pigs' genomes and cannot be eliminat…	2022	Lu T.-F.; Sun B.; Wu S.-G.; Wu Y.-J.; Yu T.-Y.; Zhou J.	10.3389/fmicb.2022.840347	Frontiers in Microbiology
Structural and functional insights into the major mutations of SARS-CoV-2 Spike RBD and its interaction with human ACE2 receptor	Coronavirus Disease 2019 (COVID-19) caused by severe acute respiratory syndrome coronavirus 2 (SARS-CoV-2) has rapidly spread around the world jeopardizing the global economy and health. The rapid proliferation and infectivity of the virus can be attributed to many accumulating mutations in the spike protein leading to continuous generation of variants. The spike protein is a glycoprotein that re…	2022	Al-Anazi K.M.; Al-Hemaid F.; Ali M.A.; Farah M.A.; Gurung A.B.; Lee J.; Sami H.	10.1016/j.jksus.2021.101773	Journal of King Saud University - Science
Risk Factors for Acute Brucellosis in Patients on the Day of Admission at Selected Hospitals of Abbottabad, Pakistan	Brucellosis is a neglected zoonotic disease of ruminants. It causes severe health problems in humans and significant economic loss. Only a limited number of studies have been conducted in Pakistan to determine the prevalence of human brucellosis and related risk factors. The objectives of the current cross-sectional study were to determine the prevalence of anti-Brucella antibodies in sera collec…	2022	Abbasi S.A.; Ali S.; El-Adawy H.; Hassan L.; Khan A.U.; Melzer F.; Neubauer H.; Saeed U.; Shah A.A.; Syed M.A.; Tabassum S.	10.3389/fpubh.2021.669278	Frontiers in Public Health
Immunohistochemical analysis of ORF2 protein and ORF3 protein of hepatitis E virus in livers of swine in Mato Grosso state, Brazil1	Hepatitis E is an emerging zoonotic disease caused by hepatitis E virus (HEV). Immunohistochemistry (IHC) can be used to verify viral presence in human and swine livers. The aim of this study was to comparatively analyze the immunolabeling of the ORF2 protein (pORF2) versus the ORF3 protein (pORF3) of HEV in swine livers from subsistence farms in the state of Mato Grosso, Brazil. This study inclu…	2022	Campos C.G.; Pavelegini L.A.D.; Pereira A.H.B.; Pescador C.A.; Souza M.A.	10.1590/1678-5150-PVB-7091	Pesquisa Veterinaria Brasileira
Rodent–Human Interface: Behavioral Risk Factors and Leptospirosis in a Province in the Central Region of Thailand	This sequential explanatory mixed-method study consisted of analytical, cross-sectional, and qualitative studies. The research was conducted in the Khao Nor and Khao Kaew areas of the Banphot Pisai districts of Nakhon Sawan Province in 2019. Here, we examined the rodent contact characteristics of villagers in these areas and determined the potential characteristics/risk factors associated with ro…	2022	Balthip K.; Maneekan P.; Maneewatchararangsri S.; Phunta N.; Saengkul C.; Saisongkorh W.; Sangmukdanun S.; Singhasivanon P.; Soonthornworasiri N.; Suwannarong K.; Yimsamran S.	10.3390/vetsci9020085	Veterinary Sciences
Highly pathogenic avian influenza is an emerging disease threat to wild birds in North America	Prior to the emergence of the A/goose/Guangdong/1/1996 (Gs/GD) H5N1 influenza A virus, the long-held and well-supported paradigm was that highly pathogenic avian influenza (HPAI) outbreaks were restricted to poultry, the result of cross-species transmission of precursor viruses from wild aquatic birds that subsequently gained pathogenicity in domestic birds. Therefore, management agencies typical…	2022	Prosser D.J.; Ramey A.M.; Camille Hopkins M.; DeLiberto T.J.; Gibbs S.E.J.; Hill N.J.; Lang A.S.; Poulson R.L.; Sleeman J.M.; Stallknecht D.E.; Wan X.-F.	10.1002/jwmg.22171	Journal of Wildlife Management
PULMONARY ECHINOCOCCOSIS WITH EXTENSION TO SPLEEN AND LIVER IN A PATIENT WITH HAIRY CELL LEUKAEMIA AT THIRD RELAPSE; [ЭХИНОКОККОЗ ЛЕГКИХ С РАСПРОСТРАНЕНИЕМ НА СЕЛЕЗЕНКУ И ПЕЧЕНЬ У ПАЦИЕНТА С ВОЛОСАТОКЛЕТОЧНЫМ ЛЕЙКОЗОМ ПРИ ТРЕТЬЕМ РЕЦИДИВЕ]	Human cystic echinococcosis is a widely endemic helminthic disease transmitted by dogs in livestock raising areas. It is a widely endemic helminthic disease worldwide in which humans are infected as 'aberrant' hosts by Echinococcus granulosus and develop cysts in numerous different organs. Clinicians, radiologists and pathologists should be aware of this entity and its pulmonary manifestations. D…	2022	Chapa-Ibargüengoitia M.; Garcia-Blanco M.C.; Roldan-Valadez E.; Rumoroso-Garcia A.	10.21569/2222-7415-2022-12-1-152-161	Russian Electronic Journal of Radiology
A study of viral pathogens in bat species in the Iberian Peninsula: identification of new coronavirus genetic variants	Bats have long been associated with multiple pathogens, including viruses affecting humans such as henipaviruses, filoviruses, bunyaviruses and coronaviruses. The alpha and beta coronaviruses genera can infect most mammalian species. Among them, betacoronavirus SARS-CoV, MERS-CoV and SARS-CoV-2, which have caused the three major pandemics in the last two decades, have been proposed to originate i…	2022	Alves P.C.; de la Fuente J.; Fernández de Mera I.G.; Lopes A.M.; Moraga-Fernández A.; Pardavila X.; Queirós J.; Sereno-Cadierno J.; Sánchez-Sánchez M.; Vicente J.	10.1080/23144599.2022.2139985	International Journal of Veterinary Science and Medicine
Infectivity and antigenicity of pseudoviruses with high-frequency mutations of SARS-CoV-2 identified in Portugal	Severe acute respiratory syndrome coronavirus 2 (SARS-CoV-2) has had a major impact on global human health. During the spread of SARS-CoV-2, weakened host immunity and the use of vaccines with low efficacy may result in the development of more-virulent strains or strains with resistance to existing vaccines and antibodies. The prevalence of SARS-CoV-2 mutant strains differs between regions, and t…	2022	Chen G.-Q.; Ding R.-X.; Huang W.-J.; Li Q.-Q.; Liang Z.-T.; Nie J.-H.; Wang H.-G.; Wang H.-X.; Wang Y.-C.; Wu J.-J.; Zhang L.; Zhang Y.	10.1007/s00705-021-05327-0	Archives of Virology
Analysis of the 2017-2018 Rift valley fever outbreak in Yirol East County, South Sudan: a one health perspective	Introduction: the emergence and re-emergence of zoonotic diseases have threatened both human and animal health globally since their identification in the 20th century. Rift Valley fever (RVF) virus is a recurrent zoonotic disease in South Sudan, with the earliest RVF cases confirmed in 2007 in Kapoeta North County, Eastern Equatoria state. Methods: we analyzed national RVF outbreak data to descri…	2022	Abenego A.A.; Berta K.K.; Joseph J.L.K.; Ladu A.I.; Maleghemi S.; Ndenzako F.; Olu O.O.; Ramadan O.P.C.; Rumunu J.; Ryan C.; Wamala J.F.	10.11604/pamj.supp.2022.42.1.33769	Pan African Medical Journal
Lack of evidence for differences in the spread of classic (Lagovirus europaeus/GI.1) and novel (Lagovirus europaeus/GI.2) rabbit haemorrhagic disease viruses in Europe and North Africa	Background: Fast-spreading diseases affecting wildlife populations threaten biodiversity. Two caliciviruses, Lagovirus europaeus/GI.1 and Lagovirus europaeus/GI.2, caused rabbit haemorrhagic disease virus (RHDV) in wild rabbits. Despite having different characteristics, these variants spread quickly, posing a threat to wild rabbit populations. Methods: In this study, we conducted a thorough revie…	2022	Aguayo-Adán J.A.; Delibes-Mateos M.; Rouco C.; Santoro S.	10.1002/vetr.1067	Veterinary Record
Effects of Psidium Guajava Leaves Extract on the Viability of Echinococcus Granulosus Protoscolices in Vitro and in Vivo	Echinococcosis is a common parasitic disease in humans and ruminants; it is considered as a health and economic problem in most parts of the world. The present study aims to evaluate the in vitro and in vivo scolicidal effects of Psidium guajava extracts on the protoscolices from hydatid cysts of Echinococcus granulosus. Protoscolices were aseptically aspirated from the livers of naturally infect…	2022	Al-Arabi F.Y.S.; Ali A.M.; Farooqui M.; Mehdi M.A.H.; Mohsen M.; Omar G.M.N.; Pradhan V.	10.24996/ijs.2022.63.2.1	Iraqi Journal of Science
Epidemiological study of human brucellosis among febrile patients in Erbil-Kurdistan region, Iraq	Introduction: Human brucellosis is one of the most common zoonosis infections, with an important impact on the health and economy worldwide. This study aimed to update and provide epidemiological information on this infection and evaluate Rose Bengal Test, which is used as an essential diagnostic test for brucellosis in Erbil. Methodology: A total of 325 participants seeking care and reporting fe…	2022	Almashhadany D.A.; Odhah M.N.A.; Zefenkey Z.F.	10.3855/jidc.15669	Journal of Infection in Developing Countries
Investigation of a human brucellosis outbreak in Douz, Tunisia, 2018	OBJECTIVES: In 2017, the incidence of human brucellosis in Tunisia was 9.8 per 100, 000 population. In the Douz district, 2 cases were reported in March 2018. Prior to that date, the last indigenous cases to be reported in Douz had been in 2015. This study aimed to identify the source of this new contamination and recommend control interventions. METHODS: This case-control study included resident…	2022	Alaya N.B.; Chahed M.; Charaa N.; Ghrab R.; Letaief H.; Makhlouf M.; Othman A.B.	10.4178/epih.e2022048	Epidemiology and Health
Impact of environmental pollutants Particulate Matter PM2.5, carbon monoxide, nitrogen dioxide and ozone on the incidence of Monkeypox cases in New York City	– OBJECTIVE: The human monkeypox disease (MPXD), is an emerging zoonotic disease caused by the monkeypox virus. The rapid spread of human monkeypox cases has developed an alarming situation worldwide. This study evaluated the impact of day-to-day air pollutants, particulate matter PM2.5, Carbon monoxide (CO), Nitrogen dioxide (NO2), and Ozone (O3) on the daily incidence of monkeypox cases in New …	2022	Al-Masri A.A.; Alkhalifah J.M.; Alkhliwi H.T.M.; Meo S.A.	10.26355/eurrev_202211_30173	European Review for Medical and Pharmacological Sciences
SARS-CoV-2 with transcription regulatory sequence motif mutation poses a greater threat; [带带 TRS 基序突变的新型冠状病毒威胁更大 基序突变的新型冠状病毒威胁更大]	Objective To analyze the mutations in transcription regulatory sequences (TRSs) of coronaviruss (CoV) to provide the basis for exploring the patterns of SARS-CoV-2 transmission and outbreak. Methods A combined evolutionary and molecular functional analysis of all sets of publicly available genomic data of viruses was performed. Results A leader transcription regulatory sequence (TRS-L) usually co…	2022	Bei J.; Chang J.; Gao S.; Li X.; Qiu D.; Ruan J.; Wang X.; Xu G.	10.12122/j.issn.1673-4254.2022.03.12	Nan Fang Yi Ke Da Xue Xue Bao / Journal of Southern Medical University
The One Health concept for the threat of severe acute respiratory syndrome coronavirus-2 to marine ecosystems	Severe acute respiratory syndrome coronavirus 2 (SARS-CoV-2) is a global health threat. This virus is the causative agent for coronavirus disease 2019 (COVID-19). Pandemic prevention is best addressed through an integrated One Health (OH) approach. Understanding zoonotic pathogen fatality and spillover from wildlife to humans are effective for controlling and preventing zoonotic outbreaks. The OH…	2022	Bukha K.K.; Eldaghayes I.M.; Sharif E.A.	10.14202/IJOH.2022.48-57	International Journal of One Health
Bovine Brucellosis and Its Public Health Significance in Ethiopia	Bovine brucellosis is endemic and widely distributed in Ethiopia. The country has already prioritized top five zoonotic diseases (rabies, anthrax, brucellosis, Rift Valley fever and highly pathogenic avian influenza) in 2019 using reprioritization workshop. So brucellosis is one of the top five neglected zoonotic diseases in the country. According to several studies, the distribution and prevalen…	2022	Erkyihun G.A.; Gari F.R.; Kassa G.M.	10.15212/ZOONOSES-2022-0005	Zoonoses (Ireland)
Trends in the Epidemiology of Brucellosis Cases in Iran during the Last Decade	Background: Brucellosis is one of the most important zoonotic diseases that impose a serious public health burden on some countries in the world. Annually, the WHO reports more than 500000 new cases of human brucellosis. The disease is endemic in most parts of Iran; especially, in areas where people live in close contact with infected animals. According to data from the Iranian Ministry of Health…	2022	Amiri B.; Doosti S.; Godwin G.N.; Gouya M.M.; Zeinali M.		Iranian Journal of Public Health
Experimental Cross-Species Transmission of Rat Hepatitis E Virus to Rhesus and Cynomolgus Monkeys	Rat hepatitis E virus (rat HEV) was first identified in wild rats and was classified as the species Orthohepevirus C in the genera Orthohepevirus, which is genetically different from the gen-otypes HEV-1 to HEV-8, which are classified as the species Orthohepevirus A. Although recent re-ports suggest that rat HEV transmits to humans and causes hepatitis, the infectivity of rat HEV to non-human pri…	2022	Ami Y.; Doan Y.H.; Duan S.; He Z.; Jin W.; Li T.-C.; Li Y.; Muramatsu M.; Suzaki Y.; Takeda N.; Xu H.; Yang F.; Zhang W.; Zhao Y.	10.3390/v14020293	Viruses
First detection of Rickettsia aeschlimannii in Hyalomma marginatum in Tibet, China	Objective: Hyalomma marginatum is an important arthropod vector in the transmission of various zoonoses. The aim of this study was to identify the tick-borne pathogens (TBPs) maintained in Hy. marginatum in Tibet and to estimate the risk of human tick-borne diseases. Methods: Adult Hy. marginatum ticks (n = 14) feeding on yaks were collected. The individual DNA samples of these ticks were sequenc…	2022	He P.; Jiao J.; Ouyang X.; Sun Y.; Wan W.; Wen B.; Xiong X.; Yu Y.	10.15212/ZOONOSES-2022-0026	Zoonoses (Ireland)
A health promotion perspective for the control and prevention of Brucellosis (Brucella melitensis); Israel as a case study	Background Brucellosis (Brucella melitensis) is endemic in many countries around the world, therefore, identifying what is required to control and prevent the disease is essential. The health promotion concept and five areas of action, presented in the Ottawa Charter (1986) may help understand how to go forward in the prevention of the disease. Israel serves as a case study. Aim To identify barri…	2022	Baron-Epel O.; Bord S.; Kababya D.; Myers V.; Obeid S.	10.1371/JOURNAL.PNTD.0010816	PLoS Neglected Tropical Diseases
Diversity of Coronaviruses with Particular Attention to the Interspecies Transmission of SARS-CoV-2	In December 2019, the outbreak of severe acute respiratory syndrome coronavirus 2 (SARS-CoV-2) was reported in China with serious impacts on global health and economy that is still ongoing. Although interspecies transmission of coronaviruses is common and well docu-mented, each coronavirus has a narrowly restricted host range. Coronaviruses utilize different receptors to mediate membrane fusion a…	2022	Attia Y.A.; Azhar E.I.; Basiouni S.; El-Seedi H.R.; Hafez H.M.; Khafaga A.F.; Rahman M.T.; Shehata A.A.	10.3390/ani12030378	Animals
Variation of SARS-CoV-2 spike protein and its effects on neutralization sensitivity; [新型冠状病毒刺突蛋白的变异及其对中和活性的影响]	The COVID-19 epidemic that occurred at the end of 2019 spreads rapidly to all parts of the world, putting the global public health system to a severe test. With the continuation of the epidemic, SARS-CoV-2 variants are constantly emerging. In particular, the mutation of the spike protein can cause changes in the infectivity and antigenicity of the virus, resulting in an increase in the infectivit…	2022	Li Q.; Nie J.; Wang Y.	10.3760/cma.j.cn112309-20220118-00019	Chinese Journal of Microbiology and Immunology (China)
A survey of Cryptosporidium prevalence among birds in two zoos in China	Background. Cryptosporidiosis is an important zoonotic protozoan disease worldwide, but few studies on this disease have been performed in wild birds; thus, our knowledge of this disease is insufficient, even in zoo birds. Animals in zoos are possible zoonotic disease reservoirs, potentially resulting in zoonotic agent spillover to humans; accordingly, our understanding of such phenomena should b…	2022	Wang L.; Chai H.; Chen Y.; Dai C.; Guan C.; Han L.; Hou Z.; Huang Y.; Li X.; Liu H.; Liu J.; Lu Y.; Ma B.; Peng Z.; Pu T.; Yang Y.; Yu H.; Zheng C.; Zhou M.	10.7717/peerj.12825	PeerJ
Seroprevalence of Pteropine orthoreovirus in humans remain similar after nearly two decades (2001–2002 vs. 2017) in Tioman Island, Malaysia	Pteropine orthoreovirus (PRV) is an emerging zoonotic respiratory virus that can be transmitted from bats to humans. In Malaysia, aside from PRV2P (Pulau virus) being isolated from Pteropus hypomelanus sampled in Tioman Island, PRV3M (Melaka virus), PRV4K (Kampar virus), and PRV7S (Sikamat virus) were all isolated from samples of patients who reported having a disease spectrum from acute respirat…	2022	Wang L.; Abdullah M.L.; Leong P.P.; Leong W.J.; Mohamed N.A.; Muhammad H.S.; Quek X.F.; Tan H.Y.; Voon K.; Wong K.M.; Wong S.T.	10.1002/jmv.27422	Journal of Medical Virology
Seroprevalence of antibodies against smooth Brucella in small ruminants in the states of Sergipe, Bahia, Ceará and Paraíba; [Soroprevalência de anticorpos contra Brucella lisa em pequenos ruminantes dos estados de Sergipe, Bahia, Ceará e Paraíba]	Brucellosis is a zoonotic disease widespread almost all over the world, representing a significant economic and public health problem. Brucella melitensis, B. suis and B. abortus are considered the most pathogenic species for humans. The most virulent species, B. melitensis is endemic in many parts of the world, particularly the biovar 3 in the Mediterranean and Eastern Europe. Some Latin America…	2022	Alves F.S.F.; Alves S.M.; Assis N.A.; Costa J.N.; Farias D.A.; Lima A.M.C.; Mathias L.A.; Pinheiro R.R.; Santos R.F.; Silva G.C.P.; Simões T.V.M.D.; Souza T.S.	10.1590/1678-4162-12615	Arquivo Brasileiro de Medicina Veterinaria e Zootecnia
The NSP14/NSP10 RNA repair complex as a Pan-coronavirus therapeutic target	The risk of zoonotic coronavirus spillover into the human population, as highlighted by the SARS-CoV-2 pandemic, demands the development of pan-coronavirus antivirals. The efficacy of existing antiviral ribonucleoside/ribonucleotide analogs, such as remdesivir, is decreased by the viral proofreading exonuclease NSP14-NSP10 complex. Here, using a novel assay and in silico modeling and screening, w…	2022	Bailly F.; Cotelle P.; de Vries M.; Desmaële D.; Dittmann M.; Garcia S.F.; Goldberg H.V.; Hinds T.R.; Kaur R.; Landau N.R.; Miwatani-Minter B.; Pagano M.; Rona G.; Schinlever A.; Wang H.; Zeke A.; Zheng N.	10.1038/s41418-021-00900-1	Cell Death and Differentiation
Variant influenza: connecting the missing dots	Background: In June 2009, the World Health Organization declared a new pandemic, the 2009 swine influenza pandemic (swine flu). The symptoms of the swine flu pandemic causing strain were comparable to most of the symptoms noted by seasonal influenza. Area covered: Zoonotic viruses that caused the swine flu pandemic and its preventive measures. Expert opinion: As per Centers for Disease Control an…	2022	Apostolopoulos V.; Bania R.; Bezbaruah R.; Chavda V.; Devi J.R.; Kalita T.; Sarma A.	10.1080/14787210.2022.2144231	Expert Review of Anti-Infective Therapy
One clone to rule them all: Culture-independent genomics of Chlamydia psittaci from equine and avian hosts in Australia	Chlamydia psittaci is an avian pathogen with zoonotic potential. In Australia, C. psittaci has been well reported as a cause of reproductive loss in mares which subsequently have been the source of infection and illness in some in-contact humans. To date, molecular typing studies describe the predominant and clonal C. psittaci sequence type (ST)24 strains in horse, psitta-cine, and human infectio…	2022	Anstey S.I.; Devlin J.; El-Hage C.; Jelocnik M.; Jenkins C.; Kasimov V.; Legione A.R.; Pannekoek Y.; White R.T.	10.1099/mgen.0.000888	Microbial Genomics
Designing a new Vaccine Based on Multiple Epitopes Against Monkeypox Virus with the help of new Methods Based on Immunoinformatics Software	Monkeypox virus is a zoonotic virus belonging to the family of Poxviridae and the genus Orthopoxvirus, which is the cause of a viral disease between humans and animals, the characteristics of which are comparable to other cases of smallpox with some differences. Recently some patients caused by the monkeypox virus (MPXV) were reported to the WHO. In recent years, the widespread and rapid spread o…	2022	Pirmoradi S.	10.22034/ijps.2022.704326	Iranian Journal of Pharmaceutical Sciences
First report and genome sequencing of SARS-CoV-2 in a cat (Felis catus) in Colombia.	Introduction. SARS-CoV-2 is a virus of zoonotic origin that can bind to ACE2 receptors on the cells of various mammals, including animals such as cats, dogs, ferrets, hyenas, coatis, otters, big cats, non-human primates, white-tailed deer, manatees, hippopotamuses, hamsters, and minks. Studies have shown that the virus can circulate among minks and Syrian hamsters, mutate, lead to animal-to-human…	2022	Aleman A.; Ballesteros N.; Botero Y.; Calderon A.; Castañeda S.; Guzman C.; Hererra Y.; Martinez C.; Mattar S.; Muñoz M.; Patiño L.H.; Ramírez J.D.; Serrano-Coll H.	10.1590/0074-02760220375	Memorias do Instituto Oswaldo Cruz
Experimental Susceptibility of North American Raccoons (Procyon lotor) and Striped Skunks (Mephitis mephitis) to SARS-CoV-2	Recent spillback events of SARS-CoV-2 from humans to animals has raised concerns about it becoming endemic in wildlife. A sylvatic cycle of SARS-CoV-2 could present multiple opportunities for repeated spillback into human populations and other susceptible wildlife. Based on their taxonomy and natural history, two native North American wildlife species -the striped skunk (Mephitis mephitis) and th…	2022	Hernandez S.M.; Yabsley M.J.; Adcock K.G.; Burke S.C.; Francisco R.; Mead D.G.; Nemeth N.M.	10.3389/fvets.2021.715307	Frontiers in Veterinary Science
Pathogenicity of the newly emerged Lagovirus europaeus GI.2 strain in China in experimentally infected rabbits	In April 2020, rabbit hemorrhagic virus type 2 (Lagovirus europaeus GI.2), which causes highly infectious fatal rabbit hemorrhagic disease, was emerged in China. The phylogenetic analyses of the complete genome sequence of GI.2 showed that it belonged to the non-recombinant GI.3/GI.2 genotype. However, the pathogenicity of this GI.2 strain differed from that of early typical GI.2 strains in Europ…	2022	Chen M.; Fan Z.; Hu B.; Qiu R.; Song Y.; Wang F.; Wei H.; Xu W.; Zhu W.	10.1016/j.vetmic.2021.109311	Veterinary Microbiology
Circovirus infection in psittacine birds; [Infecção por circovírus em psitacídeos]	Circovirus is a non-enveloped, single-stranded DNA virus and the etiological agent of avian circovirus, that commonly affects parrots causing Psittacine Beak and Feather Disease (PBFD). The disease is highly contagious and lethal, being considered exotic in Brazil. The aim of the present review is to describe the main viral and clinical characteristics of circovirus infection in Psittaciformes Or…	2022	Ghizoni C.I.; Raso T.F.	10.26605/medvet-v16n4-5367	Medicina Veterinaria (Brazil)
Henipaviruses-A constant threat to livestock and humans	In this review, we highlight the risk to livestock and humans from infections with henipaviruses, which belong to the virus family Paramyxoviridae. We provide a comprehensive overview of documented outbreaks of Nipah and Hendra virus infections affecting livestock and humans and assess the burden on the economy and health systems. In an increasingly globalized and interconnected world, attention …	2022	Kranz D.-C.; Kummer S.	10.1371/journal.pntd.0010157	PLoS Neglected Tropical Diseases
Dicistrovirus from the pollinator community found in pigeons: a new viral reservoir?; [Dicistrovirus de la comunidad de polinizadores encontrados en palomas: ¿un nuevo reservorio viral?]	Dicistroviruses are a family of viruses that affect invertebrates of sanitary and economic importance. Pigeons are also natural reservoirs of pathogens that have caused emerging and re-emerging diseases in humans. Twenty-five pigeons (24 Columba livia and one Zenaida auriculata) were captured in La Plata, Buenos Aires, between May and June 2019. Oropharyngeal/choana and then cloacal swabs were ta…	2022	Echeverria M.G.; Origlia J.; Susevich M.L.	10.15381/rivep.v33i4.21901	Revista de Investigaciones Veterinarias del Peru
Toxoplasma gondii Infections in Animals and Humans in Southern Africa: A Systematic Review and Meta-Analysis	Background: Toxoplasma gondii is an apicomplexan parasite with zoonotic importance worldwide especially in pregnant women and immunocompromised people. This study is set to review the literature on T. gondii infections in humans and animals in southern Africa. Methods: We extracted data regarding T. gondii infections from published articles from southern Africa from 1955 to 2020 from four databas…	2022	Kalinda C.; Mukaratirwa S.; Omonijo A.O.	10.3390/pathogens11020183	Pathogens
Chapare hemorrhagic fever: an emerging zoonotic disease as a result of agricultural expansion; [Fiebre hemorrágica Chapare: una enfermedad zoonótica emergente producto de la expansión agrícola]	Chapare hemorrhagic fever is an emerging zoonotic disease caused by a Mammarenavirus, of the Arenaviridae family, called Chapare virus. Its name refers to the region in which it first appeared. This virus is transmitted through direct contact with the excreta of wild rodents that interact with humans by invading homes close to a rural area and when humans enter the jungle for various reasons such…	2022	Cascales E.P.; Guzmán F.T.	10.21840/siic/169270	Salud(i)Ciencia
Presence of Recombinant Bat Coronavirus GCCDC1 in Cambodian Bats	Bats have been recognized as an exceptional viral reservoir, especially for coronaviruses. At least three bat zoonotic coronaviruses (SARS-CoV, MERS-CoV and SARS-CoV-2) have been shown to cause severe diseases in humans and it is expected more will emerge. One of the major features of CoVs is that they are all highly prone to recombination. An extreme example is the insertion of the P10 gene from…	2022	Anderson D.E.; Buchy P.; Chawla T.; Duong V.; Dussart P.; Goldstein T.; Hassanin A.; Hul V.; Keatts L.; Lim X.F.; Sessions O.M.; Tu V.T.; Wang L.-F.; Zhu F.	10.3390/v14020176	Viruses
Local-scale diversity of Yersinia pestis: A case study from Ambohitromby, Ankazobe District, Madagascar	Plague is a re-emerging zoonotic disease and a major public health concern in several portions of the world, especially in Madagascar. We report on the presence of different subtypes of Yersinia pestis co-occurring in the same locality. After confirmation of a human plague case in Ambohitromby Commune (Ankazobe District) via isolation of Y. pestis, we undertook small mammal trapping to identify t…	2022	Andrianaivoarimanana V.; Parany M.N.J.; Rahajandraibe S.; Rajerison M.; Ramasindrazana B.; Rasoamalala F.; Rasoanoro M.; Sahl J.W.; Vogler A.J.; Wagner D.M.	10.1111/zph.12892	Zoonoses and Public Health
Known Cellular and Receptor Interactions of Animal and Human Coronaviruses: A Review	This article aims to review all currently known interactions between animal and human coronaviruses and their cellular receptors. Over the past 20 years, three novel coronaviruses have emerged that have caused severe disease in humans, including SARS-CoV-2 (severe acute respiratory syndrome virus 2); therefore, a deeper understanding of coronavirus host–cell interactions is essential. Receptor-bi…	2022	Bailey D.; Bickerton E.; Everest H.; Keep S.; Stevenson-Leggett P.	10.3390/v14020351	Viruses
VIRAL HAEMORRHAGIC DISEASE: RHDV TYPE 2 TEN YEARS LATER	Until the early 1980s, it was totally unknown that lagomorphs were the hosts of several caliciviruses, which were included in the genus Lagovirus by the International Committee on Taxonomy of Viruses (ICTV) in 2000. In those years, two new diseases appeared, with very similar clinical and pathological profiles and associated high mortality rates: rabbit haemorrhagic disease (RHD) in rabbits and E…	2022	Capucci L.; Cavadini P.; Lavazza A.	10.4995/WRS.2022.16505	World Rabbit Science
Rise of the SARS-CoV-2 Variants: can proteomics be the silver bullet?	Introduction: The challenges posed by emergent strains of SARS-CoV-2 need to be tackled by contemporary scientific approaches, with proteomics playing a significant role. Areas covered: In this review, we provide a brief synthesis of the impact of proteomics technologies in elucidating disease pathogenesis and classifiers for the prognosis of COVID-19 and propose proteomics methodologies that cou…	2022	Acharjee A.; Chakraborty A.; Kamat M.; Kurlawala V.; Srivastava S.; Stephen Kingsly J.; Vaishnav R.; Vyas P.	10.1080/14789450.2022.2085564	Expert Review of Proteomics
Potential pandemic pathogens series: Zika virus	In the last two years we have experienced the effects of the COVID-19 pandemic in our lives and hospitals. Pandemics are part of the history of humanity and we can be certain that in the future new pandemics will appear. In fact, due to the growth in the human population, increased travel and global warming, it is to be expected that new pandemic pathogens will arise more frequently than before. …	2022	Evers S.C.; Nederstigt C.; van Paassen J.; van Westerloo D.J.		Netherlands Journal of Critical Care
Can imported cold food cause COVID-19 recurrent outbreaks? A review	The coronavirus disease 2019 (COVID-19) pandemic is still spreading all over the world. Although China quickly brought the severe acute respiratory syndrome coronavirus 2 (SARS-CoV-2) under control in 2020, sporadic outbreaks have recurred from time to time. Outbreaks since June 2020 have suggested that the imported cold food supply chain is a major cause for the recurrence and spread of COVID-19…	2022	Han S.; Liu X.	10.1007/s10311-021-01312-w	Environmental Chemistry Letters
Wildlife in Cameroon harbor diverse coronaviruses, including many closely related to human coronavirus 229E	Zoonotic spillover of animal viruses into human populations is a continuous and increasing public health risk. Severe acute respiratory syndrome coronavirus 2 (SARS-CoV-2) highlights the global impact of emergence. Considering the history and diversity of coronaviruses (CoVs), especially in bats, SARS-CoV-2 will likely not be the last to spillover from animals into human populations. We sampled a…	2022	Monagin C.; Ayukekbong J.A.; Gillis A.; Joly D.O.; Lange C.E.; Le Doux Diffo J.; LeBreton M.; McIver D.J.; Mouiche M.M.M.; Ndze V.N.; Ntumvi N.F.; Nwobegahay J.; Rimoin A.W.; Roy S.; Rubin E.M.; Saylors K.E.; Schneider B.S.; Takuo J.-M.; Tamoufe U.; Wolfe N.D.	10.1093/ve/veab110	Virus Evolution
Plague risk in the western United States over seven decades of environmental change	After several pandemics over the last two millennia, the wildlife reservoirs of plague (Yersinia pestis) now persist around the world, including in the western United States. Routine surveillance in this region has generated comprehensive records of human cases and animal seroprevalence, creating a unique opportunity to test how plague reservoirs are responding to environmental change. Here, we t…	2022	Carlson C.J.; Bevins S.N.; Schmid B.V.	10.1111/gcb.15966	Global Change Biology
Poultry to Human Passport: Cross-species Transmission of Zoonotic H7N9 Avian Influenza Virus to Humans	Human infections with H7N9 avian influenza virus were first reported in the early spring of 2013, in the Yangtze-delta region of China. This virus subsequently caused five successive epidemic waves from 2013 to 2018 with highest reported cases in the last wave making this strain the most successful zoonosis influenza virus in humans in recent decades. No H7N9 human infections have been reported s…	2022	Bai T.; Chen Y.; Shu Y.	10.15212/ZOONOSES-2021-0026	Zoonoses (Ireland)
Seropositivity for Coxiella burnetii in suspected patients with dengue in São Paulo state, Brazil	Q fever and brucellosis are zoonoses that cause fever and other systemic clinical signs in humans; their occurrences are neglected and the differential diagnosis for some diseases is disregarded. This study aimed to investigate the seropositivity for Coxiella burnetii and Bru-cella spp. antibodies in patients suspected of dengue from 38 municipalities in the state of São Paulo, Brazil. The sample…	2022	de França D.A.; de Lima Duré A.Í.; Fornazari F.; Langoni H.; Megid J.; Mioni M.S.R.; Possebon F.S.; Richini-Pereira V.B.; Silva M.V.F.	10.1371/journal.pntd.0010392	PLoS Neglected Tropical Diseases
Transmission dynamics of brucellosis with patch model: Shanxi and Hebei Provinces as cases	Brucellosis is a zoonotic disease caused by Brucella, and it is an important infectious disease all over the world. The prevalence of brucellosis in the Chinese mainland has some spatial characteristics besides the temporal trend in recent years. Due to the large-scale breeding of sheep and the frequent transportation of sheep in various regions, brucellosis spreads wantonly in pastoral areas, an…	2022	Chai Y.; Li M.; Pei X.; Qin Y.	10.3934/mbe.2022300	Mathematical Biosciences and Engineering
Concurrent pigeon paramyxovirus-1 and Acinetobacter baumannii infection in a fatal case of pneumonia	Pigeon paramyxovirus type 1 (PPMV-1), an antigenic variant of avian paramyxovirus type 1 (APMV-1), mainly infects pigeons. PPMV-1 genotype VI is the dominant genotype infecting pigeons in China. Human infection of avian paramyxovirus was rarely reported, and usually developed mild symptoms, such as conjunctivitis. We detected PPMV-1 in the lower respiratory sample from a fatal case with severe pn…	2022	Li H.; Cao B.; Cao H.; Fan Y.; Huang L.; Liu B.; Lu B.; Lu J.; Mu S.; Qi X.; Ren L.; Suo L.; Wang Y.; Wu C.; Yan L.; Zou X.	10.1080/22221751.2022.2054366	Emerging Microbes and Infections
Evolution and Diversity of Bat and Rodent Paramyxoviruses from North America	Paramyxoviruses are a diverse group of negative-sense, single-stranded RNA viruses of which several species cause significant mortality and morbidity. In recent years the collection of paramyxovirus sequences detected in wild mammals has substantially grown; however, little is known about paramyxovirus diversity in North American mammals. To better understand natural paramyxovirus diversity, host…	2022	Gryseels S.; Larsen B.B.; Otto H.W.; Worobey M.	10.1128/jvi.01098-21	Journal of Virology
Swine coronaviruses (SCoVs) and their emerging threats to swine population, inter-species transmission, exploring the susceptibility of pigs for SARS-CoV-2 and zoonotic concerns	Swine coronaviruses (SCoVs) are one of the most devastating pathogens affecting the livelihoods of farmers and swine industry across the world. These include transmissible gastroenteritis virus (TGEV), porcine epidemic diarrhea virus (PEDV), porcine respiratory coronavirus (PRCV), porcine hemagglutinating encephalomyelitis virus (PHEV), swine acute diarrhea syndrome coronavirus (SADS-CoV), and po…	2022	Bindu S.; Chaicumpa W.; Dhama K.; Dhawan M.; Dinesh M.; Emran T.B.; Manikandan R.; Pandey M.K.; Sahoo D.; Sahoo M.; Thakor J.C.; Tiwari R.	10.1080/01652176.2022.2079756	Veterinary Quarterly
Molecular characterization of Brucella species detected from clinical samples of cattle and buffaloes	The present study was undertaken for molecular characterization of Brucella species of cattle and buffaloes. Clinical samples (1145) of unvaccinated cattle and buffaloes (200 blood samples, 710 sera, 190 vaginal swabs, 20 abomasal contents of foetus, 25 foetal tissues) and 146 blood samples of vaccinated animals were collected from dairy farms in and around Mumbai and Pune region. These samples w…	2022	Bannalikar A.; Thorat V.	10.56093/ijans.v92i11.124795	Indian Journal of Animal Sciences
Exploring surface water as a transmission medium of avian influenza viruses–systematic infection studies in mallards	Mallards (Anas platyrhynchos) are an abundant anseriform migratory wild bird species worldwide and an important reservoir for the maintenance of low pathogenicity (LP) avian influenza viruses (AIV). They have also been implicated in the spread of high pathogenicity (HP) AIV after spill-over events from HPAIV-infected poultry. The spread of HPAIV within wild water bird populations may lead to vira…	2022	Ahrens A.K.; Beer M.; Harder T.C.; Mettenleiter T.C.; Selinka H.-C.	10.1080/22221751.2022.2065937	Emerging Microbes and Infections
Susceptibility of cell lines from different animal species to porcine deltacoronavirus	[Objective] To explore whether porcine deltacoronavirus (PDCoV) can infect and proliferate in different animal species-derived cell lines. [Methods] The Sichuan isolate CHN-SC2015 of PDCoV was inoculated in twelve cell lines derived from hamster, poultry, monkey, human and swine. After at least five blindly passages in each cell line, the virus was identified by RT-PCR, RT-qPCR, indirect immunofl…	2022	Li S.; Cao S.; Chen R.; Fu J.; Hu J.; Huang X.; Qu H.; Wen X.; Wen Y.; Wu R.; Xiao D.; Yan Q.; Zhang L.; Zhao Q.; Zhao Y.	10.13343/j.cnki.wsxb.20210307	Acta Microbiologica Sinica
Seroprevalence of Coxiella burnetii in sheep and goats in the Istrian Region, Croatia; [Prevalencija Coxiella burnetii protutijela kod ovaca i koza na području Istarske županije u Hrvatskoj.]	A seroepidemiological study was conducted on the presence of Coxiella burnetii (C. burnetii) antibodies in sheep and goats in Istria, the largest peninsula in Croatia. Random blood samples were taken from 634 sheep and goats at different localities throughout the region. The aim of the study was to assess the prevalence of C. burnetii infection in sheep and goats, which represent the most importa…	2022	Sep-ševerdija B.; Tešović G.; Špičić S.	10.24099/vet.arhiv.1097	Veterinarski Arhiv
Neurobrucellosis Presenting with Features of Demyelinating Disorder in a Pediatric Patient	Brucellosis is an endemic disease in Saudi Arabia, which can present with variable clinical manifestations. It is a zoonotic disease transmitted from animals to humans. Brucellosis is a multisystemic disease that can present with any system involvement; and neurobrucellosis is a serious complication, sometimes leading to permanent neurological deficit, if treatment is not started promptly. Herein…	2022	Al Bishri A.; Al-Qahtani S.; Gammaa S.; Qadir A.; Saeed M.; Shati A.A.	10.29271/jcpsp.2022.02.247	Journal of the College of Physicians and Surgeons Pakistan
Human Brucellosis in Croatia in the period from 2007 to 2020: Epidemiology, Diagnostic Methods and Therapy; [Humana bruceloza u Hrvatskoj u razdoblju od 2007. do 2020. godine: epidemiologija, dijagnostika i terapija]	Introduction: The purpose of this paper was to review the basic characteristics of bacteria from the genus Bru-cella and present original data on patients hospitalized at the University Hospital for Infectious Diseases „Dr. Fran Mihaljević” in the period from 2007 to 2020. The obtained results were compared with available data from Bosnia and Herzegovina and data from the electronic database of t…	2022	Bago J.; Bukovski S.; Ferenčak I.; Janković H.; Puntarić D.	10.37797/ig.42.1.4	Infektoloski Glasnik
Emerging threats and vaccination strategies of H9N2 viruses in poultry in Indonesia: A review	Avian influenza virus subtype H9N2 was first documented in Indonesia in 2017. It has become prevalent in chickens in many provinces of Indonesia as a result of reassortment in live bird markets. Low pathogenic avian influenza subtype H9N2 virus-infected poultry provides a new direction for the influenza virus. According to the latest research, the Indonesian H9N2 viruses may have developed throug…	2022	Batool K.; Bilal M.; Effendi M.H.; Elziyad Purnama M.T.; Rantam F.A.; Rehman S.; Shehzad A.; Witaningrum A.M.	10.12688/f1000research.118669.2	F1000Research
Influence of climatic factors on human hantavirus infections in latin america and the caribbean: A systematic review	Background: With the current climate change crisis and its influence on infectious disease transmission there is an increased desire to understand its impact on infectious diseases globally. Hantaviruses are found worldwide, causing infectious diseases such as haemorrhagic fever with renal syndrome (HFRS) and hantavirus cardiopulmonary syndrome (HCPS)/hantavirus pulmonary syndrome (HPS) in tropic…	2022	Agard J.; Douglas K.O.; Payne K.; Sabino-Santos G.	10.3390/pathogens11010015	Pathogens
Evolutionary trajectory of SARS-CoV-2 and emerging variants	The emergence of a novel coronavirus, severe acute respiratory syndrome coronavirus 2 (SARS-CoV-2), and more recently, the independent evolution of multiple SARS-CoV-2 variants has generated renewed interest in virus evolution and cross-species transmission. While all known human coronaviruses (HCoVs) are speculated to have originated in animals, very little is known about their evolutionary hist…	2021	Banerjee A.; McArthur A.G.; Mossman K.; Pandit P.; Singh J.	10.1186/s12985-021-01633-w	Virology Journal
Transmission patterns of Leishmania tropica around the Mediterranean basin: Could Morocco be impacted by a zoonotic spillover?	CAUutaneous: Pleaseconfirmthatallheadinglevelsarerepresentedcorrectly: leishmaniasis (CL) due to Leishmania tropica is a neglected tropical disease characterized by a wide geographical distribution in the Mediterranean basin and is endemic in several of its countries. In addition, the vector Phlebotomus sergenti is abundantly present all around the basin. Its transmission cycle is still subject t…	2022	Benlabsir C.; Fellah H.; Lemrani M.; Riyad M.; Saik I.E.I.	10.1371/journal.pntd.0010009	PLoS Neglected Tropical Diseases
One Health: EAACI Position Paper on coronaviruses at the human-animal interface, with a specific focus on comparative and zoonotic aspects of SARS-CoV-2	The latest outbreak of a coronavirus disease in 2019 (COVID-19) caused by the severe acute respiratory syndrome coronavirus 2 (SARS-CoV-2), evolved into a worldwide pandemic with massive effects on health, quality of life, and economy. Given the short period of time since the outbreak, there are several knowledge gaps on the comparative and zoonotic aspects of this new virus. Within the One Healt…	2022	Adel Seida A.; Agache I.; Feleszko W.; Hartmann K.; Janda J.; Jensen-Jarolim E.; Korath A.D.J.; Pali-Schöll I.; Sokolowska M.; Untersmayr E.	10.1111/all.14991	Allergy: European Journal of Allergy and Clinical Immunology
Genomic characterization of Wenzhou mammarenavirus detected in wild rodents in Guangzhou City, China	Wenzhou mammarenavirus (WENV) is a zoonotic pathogen newly discovered in east and southeast Asia. WENV has been found in wild rodent animals around the world while its standing is barely understood in Guangzhou city, where is known as a region of outbreak hotspot for zoonotic emerging infectious diseases. To investigate the prevalence and genomic characteristics of mammarenavirus in Guangzhou Cit…	2021	Bao H.-M.; Guo C.; Guo Z.-M.; Lu J.-H.; Wei Y.-H.; Wu J.-Y.; Xia Y.; Zhu Y.-S.	10.1016/j.onehlt.2021.100273	One Health
Development of a duplex real-time PCR method for the detection of influenza C and D viruses	Influenza viruses are major respiratory pathogens known to infect human and a variety of animals and are widely prevalent worldwide. Genome structure of influenza D virus (IDV) is identical to that of influenza C virus (ICV), and phylogenetic analyses suggest that IDV and ICV share a common ancestry and high homology. To date, the prevalence of ICV and IDV in China is unclear, but these viruses r…	2021	Lu J.; Lu M.; Pan Z.; Su S.; Wang N.; Zhang L.	10.1186/s44149-021-00016-6	Animal Diseases
Policy and Linkages in the Application of a One Health System for Reporting and Controlling African Trypanosomiasis and Other Zoonotic Diseases in Zambia	The capacity to detect, control and manage emerging and re-emerging zoonotic diseases in Africa has been limited by a lack of utilisation of available reporting structures and policies to support programmes at national and local levels. This study explored the impact of the Zambian government policies on animal and human disease reporting and management and on One Health opportunities. An in-dept…	2022	Chilongo K.; Gummow B.; Henning L.; Mulenga G.M.; Namangala B.	10.3390/pathogens11010030	Pathogens
The Disease Ecology, Epidemiology, Clinical Manifestations, Management, Prevention, and Control of Increasing Human Infections with Animal Orthopoxviruses	Zoonotic orthopoxvirus outbreaks have occurred repeatedly worldwide, including monkeypox in Africa and the United States, cowpox in Europe, camelpox in the Middle East and India, buffalopox in India, vaccinia in South America, and novel emerging orthopoxvirus infections in the United States, Europe, Asia, and South America. Waning smallpox immunity may increase the potential for animal-to-human t…	2021	Diaz J.H.	10.1016/j.wem.2021.08.003	Wilderness and Environmental Medicine
Coxiella burnetii abortion in a dairy farm selling artisanal cheese directly to consumers and review of Q fever as a bovine abortifacient in South America and a human milk-borne disease	Coxiella burnetii is a highly transmissible intracellular bacterium with a low infective dose that causes Q fever (coxiellosis), a notifiable zoonotic disease distributed worldwide. Livestock are the main source of C. burnetii transmission to humans, which occurs mostly through the aerogenous route. Although C. burnetii is a major abortifacient in small ruminants, it is less frequently diagnosed …	2021	Eisler M.C.; Fraga M.; Giannitti F.; Macías-Rioseco M.; Rabaza A.; Riet-Correa F.; Uzal F.A.	10.1007/s42770-021-00593-1	Brazilian Journal of Microbiology
The Remarkable Evolutionary Plasticity of Coronaviruses by Mutation and Recombination: Insights for the COVID-19 Pandemic and the Future Evolutionary Paths of SARS-CoV-2	Coronaviruses (CoVs) constitute a large and diverse subfamily of positive-sense sin-gle-stranded RNA viruses. They are found in many mammals and birds and have great importance for the health of humans and farm animals. The current SARS-CoV-2 pandemic, as well as many previous epidemics in humans that were of zoonotic origin, highlights the importance of studying the evolution of the entire CoV s…	2022	Amoutzias G.D.; Chlichlia K.; Markoulatos P.; Nikolaidis M.; Oliver S.G.; Tryfonopoulou E.	10.3390/v14010078	Viruses
Comparative genomic analysis of Staphylococcus aureus isolates associated with either bovine intramammary infections or human infections demonstrates the importance of restriction-modification systems in host adaptation	Staphylococcus aureus is a major etiological agent of clinical and subclinical bovine mastitis. The versatile and adaptative evolutionary strategies of this bacterium have challenged mastitis control and prevention globally, and the high incidence of S. aureus mastitis increases concerns about antimicrobial resistance (AMR) and zoonosis. This study aims to describe the evolutionary relationship b…	2022	Demontier É.; Dube-Duquette A.; Dufour S.; Dussault F.; Jung D.; Lucier J.-F.; Malouin F.; O'brien B.; Park S.; Ronholm J.; Ruffini J.	10.1099/mgen.0.000779	Microbial Genomics
Equine Influenza	Horses are the third major mammalian species, along with humans and swine, long known to be subject to acute upper respiratory disease from influenza A virus infection. The viruses responsible are subtype H7N7, which is believed extinct, and H3N8, which circulates world-wide. The equine influenza lineages are clearly divergent from avian influenza lineages of the same subtypes. Their genetic evol…	2022	Chambers T.M.	10.1101/cshperspect.a038331	Cold Spring Harbor Perspectives in Medicine
Surveillance of brucella in red meat sold at retail outlets	Brucellosis in the Middle East is endemic and is associated with health burdens and economic losses for animals and humans. Transmission of Brucella from animal hosts to humans is prevalent in endemic areas, especially developing countries. This study aimed at screening for the brucellae in different fresh red meat sold in retail markets in Erbil city, Iraq. A total of 410 samples were collected …	2021	Almashhadany D.A.	10.48048/tis.2021.755	Trends in Sciences
Spatial epidemiology and genetic diversity of SARS-CoV-2 and related coronaviruses in domestic and wild animals	The Severe Acute Respiratory Syndrome Coronavirus 2 (SARS-CoV-2) showed susceptibility to diverse animal species. We conducted this study to understand the spatial epidemiology, genetic diversity, and statistically significant genetic similarity along with per-gene recombination events of SARS-CoV-2 and related viruses (SC2r-CoVs) in animals globally. We collected a number of different animal spe…	2021	Abedin J.; Ferdous J.; Hassan M.M.; Islam A.; Islam S.; Rahman Md.K.; Saha O.; Sayeed Md.A.; Shirin T.	10.1371/journal.pone.0260635	PLoS ONE
Infection of wild-type mice by SARS-CoV-2 B.1.351 variant indicates a possible novel cross-species transmission route	COVID-19 is identified as a zoonotic disease caused by SARS-CoV-2, which also can cross-transmit to many animals but not mice. Genetic modifications of SARS-CoV-2 or mice enable the mice susceptible to viral infection. Although neither is the natural situation, they are currently utilized to establish mouse infection models. Here we report a direct contact transmission of SARS-CoV-2 variant B.1.3…	2021	Chen R.; Deng X.; He X.; Ke C.; Li R.; Liu J.; Ma X.; Pan T.; Yan H.; Yan S.; Yu F.; Yuan Y.; Zhang H.; Zhang X.; Zhang Y.; Zhou M.	10.1038/s41392-021-00848-1	Signal Transduction and Targeted Therapy
SARS-CoV-2: from its discovery to genome structure, transcription, and replication	SARS-CoV-2 is an extremely contagious respiratory virus causing adult atypical pneumonia COVID-19 with severe acute respiratory syndrome (SARS). SARS-CoV-2 has a single-stranded, positive-sense RNA (+RNA) genome of ~ 29.9 kb and exhibits significant genetic shift from different isolates. After entering the susceptible cells expressing both ACE2 and TMPRSS2, the SARS-CoV-2 genome directly function…	2021	Brant A.C.; Majerciak V.; Tian W.; Yang W.; Zheng Z.-M.	10.1186/s13578-021-00643-z	Cell and Bioscience
Coxiella burnetii in cattle and their human contacts in a gaushala (cattle shelter) from India and its partial com1 gene sequence-based phylogenetic analysis	Q fever caused by Coxiella burnetii is an important zoonosis and has great public health significance. A total of 905 clinical samples from 387 cattle [serum (n = 387); vaginal swabs (n = 387); milk (n = 131)] and 59 serum samples from humans were collected from gaushala (cattle shelter) and screened for anti-C. burnetii IgG antibodies in the sera using an indirect-ELISA kit. Further, the samples…	2022	Barbuddhe S.B.; Bhoomika S.; Dhaka P.; Gourkhede D.; Kumar A.; Kumar M.; Malik S.V.S.; Rawool D.B.; Singh R.V.; Yadav J.P.	10.1080/10495398.2021.1906264	Animal Biotechnology
Whole genome sequencing reveals possible host species adaptation of Streptococcus dysgalactiae	Streptococcusdysgalactiae (SD) is an emerging pathogen in human and veterinary medicine, and is associated with several host species, disease phenotypes and virulence mechanisms. SD has traditionally been divided into the subspecies dysgalactiae (SDSD) and subsp.equisimilis (SDSE), but recent molecular studies have indicated that the phylogenetic relationships are more complex. Moreover, the gene…	2021	Austbø L.; Jørgensen H.J.; Oppegaard O.; Porcellato D.; Skeie S.B.; Smistad M.	10.1038/s41598-021-96710-z	Scientific Reports
The three syndromes and six Chinese patent medicine study during the recovery phase of COVID-19	The coronavirus disease 2019 (COVID-19), caused by severe acute respiratory syndrome coronavirus-2 (SARS-CoV-2), first broke out in Wuhan, China, in 2019. SARS-CoV-2 develops many types of mutations (such as B.1.1.7), making diagnosis and treatment challenging. Although we now have a preliminary understanding of COVID-19, including pathological changes, clinical manifestations, and treatment meas…	2021	An X.; Duan L.; Duan Y.; Jin D.; Lian F.; Tong X.; Zhang Y.H.; Zhao S.; Zhou R.R.	10.1186/s13020-021-00454-x	Chinese Medicine (United Kingdom)
F Plasmid Lineages in Escherichia coli ST95: Implications for Host Range, Antibiotic Resistance, and Zoonoses	Escherichia coli sequence type 95 (ST95) is an extraintestinal pathogenic E. coli (ExPEC) renowned for its ability to cause significant morbidity and mortality in humans and poultry. A core genome analysis of 668 ST95 isolates generated 10 clades (A to J), 5 of which are reported here for the first time. F plasmid replicon sequence typing showed that almost a third (178/668 [27%]) of the collecti…	2022	Cummins M.L.; Djordjevic S.P.; Reid C.J.	10.1128/msystems.01212-21	mSystems
Genomic analysis of group B Streptococcus from milk demonstrates the need for improved biosecurity: a cross-sectional study of pastoralist camels in Kenya	Background: Streptococcus agalactiae (Group B Streptococcus, (GBS)) is the leading cause of mastitis (inflammation of the mammary gland) among dairy camels in Sub-Saharan Africa, with negative implications for milk production and quality and animal welfare. Camel milk is often consumed raw and presence of GBS in milk may pose a public health threat. Little is known about the population structure …	2021	Chenais E.; Crestani C.; Forde T.L.; Seligsohn D.; Zadoks R.N.	10.1186/s12866-021-02228-9	BMC Microbiology
The Use of Flocked Swabs with a Protective Medium Increases the Recovery of Live Brucella spp. and DNA Detection	Brucellosis is a worldwide zoonosis caused by bacteria from the genus Brucella. Once established, it is very hard to eradicate this disease, since it contaminates animals, the environment, and humans, causing problems for veterinary and public health as well as wildlife protection programs. Swabs are used for sampling in bacteriological and/or molecular diagnostics, from seropositive animals with…	2021	Djokic V.; Freddi L.; Girault G.; Perrot L.; Petot-Bottin F.; Ponsart C.; Vicente A.F.	10.1128/Spectrum.00728-21	Microbiology Spectrum
Co-circulation of two SARS-CoV-2 variant strains within imported pet hamsters in Hong Kong	During the investigation of a pet shop outbreak of severe acute respiratory coronavirus 2 (SARS-CoV-2) with probable hamster-to-human transmission, the environmental and hamster samples in epidemiologically linked pet shops were found positive for SARS-CoV-2 Delta variant AY.127 strains which are phylogenetically closely related to patients and reported European strains. This interspecies' spill-…	2022	Au A.K.-W.; Chan W.-M.; Cheng V.C.-C.; Chu A.W.-H.; Ho A.Y.-M.; Ip J.D.; Kok K.-H.; Lam B.H.-S.; Lee L.-K.; Lo H.W.-H.; Lung D.; Ng K.N.H.-L.; Siu G.K.-H.; Tse H.; Wen L.; Wong I.T.-F.; Wong S.-C.; Yuen K.-Y.	10.1080/22221751.2022.2040922	Emerging Microbes and Infections
Identification and characterization of a novel bocaparvovirus in tufted deer (Elaphodus cephalophus) in China	We used viral metagenomics and next-generation sequencing to identify a novel strain of bocaparvovirus in the intestinal tract of tufted deer (Elaphodus cephalophus), tentatively named "Elaphodus cephalophus bocaparvovirus" (ECBOV). A nearly complete genome sequence of 5,354 nucleotides was obtained, which had the typical genome organization and protein motifs of a bocaparvovirus. Sequence compar…	2022	Dai Z.; Feng Z.; Shen Q.; Wang H.; Wang X.; Yang S.; Zhang W.; Zhou T.	10.1007/s00705-021-05308-3	Archives of Virology
The deuce-ace of Lassa Fever, Ebola virus disease and COVID-19 simultaneous infections and epidemics in West Africa: clinical and public health implications	Globally, the prevailing COVID-19 pandemic has caused unprecedented clinical and public health concerns with increasing morbidity and mortality. Unfortunately, the burden of COVID-19 in Africa has been further exacerbated by the simultaneous epidemics of Ebola virus disease (EVD) and Lassa Fever (LF) which has created a huge burden on African healthcare systems. As Africa struggles to contain the…	2021	Anyogu A.; Nnaji N.D.; Olovo C.V.; Onyeaka H.; Reuben R.C.; Uwishema O.	10.1186/s41182-021-00390-4	Tropical Medicine and Health
Genomic insights into Salmonella Choleraesuis var. Kunzendorf outbreak reveal possible interspecies transmission	Salmonella enterica serovar Choleraesuis is a host-adapted serovar that causes serious infections in domestic pigs and wild boars. Here, we investigated an outbreak of salmonellosis in domestic pigs in Slovenia, 2018–2019. To assess the outbreak, 18 isolates from domestic pigs, wild boars, wild boar meat and a human patient underwent whole-genome sequencing (WGS). All isolates were of sequence ty…	2021	Avberšek J.; Kušar D.; Mićunović J.; Ocepek M.; Papić B.; Pirš M.; Vidrih Š.	10.1016/j.vetmic.2021.109282	Veterinary Microbiology
Epitope-Based Vaccine of a Brucella abortus Putative Small RNA Target Induces Protection and Less Tissue Damage in Mice	Brucella spp. are Gram-negative, facultative intracellular bacteria that cause brucellosis in humans and animals. Currently available live attenuated vaccines against brucellosis still have drawbacks. Therefore, subunit vaccines, produced using epitope-based antigens, have the advantage of being safe, cost-effective and efficacious. Here, we identified B. abortus small RNAs expressed during early…	2021	Araújo L.P.; Brancaglion G.A.; Corsetti P.P.; de Almeida L.A.; Novaes E.; Oliveira K.C.; Oliveira S.C.; Santos N.C.M.; Santos R.D.L.	10.3389/fimmu.2021.778475	Frontiers in Immunology
The RGD-binding integrins αvβ6 and αvβ8 are receptors for mouse adenovirus-1 and -3 infection	Mammalian adenoviruses (AdVs) comprise more than ~350 types including over 100 human (HAdVs) and just three mouse AdVs (MAdVs). While most HAdVs initiate infection by high affinity/avidity binding of their fiber knob (FK) protein to either coxsackievirus AdV receptor (CAR), CD46 or desmoglein (DSG)-2, MAdV-1 (M1) infection requires arginine-glycine-aspartate (RGD) binding integrins. To identify t…	2021	Bauer M.; Bieri M.; Dreier B.; Greber U.F.; Hemmi S.; Hendrickx R.; Jetzer T.; Mittl P.R.E.; Plückthun A.; Sobek J.; Yu B.	10.1371/journal.ppat.1010083	PLoS Pathogens
The high diversity of SARS-CoV-2-related coronaviruses in pangolins alerts potential ecological risks	Understanding the zoonotic origin and evolution history of SARS-CoV-2 will provide critical insights for alerting and preventing future outbreaks. A significant gap remains for the possible role of pangolins as a reservoir of SARS-CoV-2 related coronaviruses (SC2r-CoVs). Here, we screened SC2r-CoVs in 172 samples from 163 pangolin individuals of four species, and detected positive signals in musc…	2022	Cai Z.-F.; Hu J.-Y.; Li J.-B.; Liu H.; Lu J.; Lu X.-M.; Peng M.-S.; Shi Z.-L.; Tang X.; Tao J.-J.; Wu R.-N.; Yao Y.-G.; Yin T.-T.; Ying R.; Yu L.; Zhang J.-N.; Zhang T.; Zhang Y.-P.; Zhang Z.-G.; Zhou Z.-Y.	10.24272/J.ISSN.2095-8137.2021.168	Zoological Research
Enteric protists in wild western chimpanzees (Pan troglodytes verus) and humans in Comoé National Park, Côte d'Ivoire	The western chimpanzee (Pan troglodytes verus), a subspecies of the common chimpanzee, is currently listed as Critically Endangered. Human-driven habitat loss and infectious diseases are causing dramatic chimpanzee population declines and range contractions that are bringing these primates to the brink of extinction. Little information is currently available on the occurrence of diarrhoea-causing…	2022	Bailo B.; Calero-Bernal R.; Carmena D.; Dashti A.; González-Barrio D.; Köster P.C.; Lapuente J.; Muadica A.S.; Ponce-Gordo F.	10.1007/s10329-021-00963-1	Primates
Spatiotemporal distribution of human brucellosis in Inner Mongolia, China, in 2010–2015, and influencing factors	Human brucellosis is caused by Brucella species and remains a major burden in both human and domesticated animal populations, especially in Inner Mongolia, China. The aims of this study were to analyze the spatiotemporal trends in human brucellosis in Inner Mongolia during 2010 to 2015, to explore the factors affecting the incidence of brucellosis. The results showed that the annual incidence was…	2021	Li S.; Cui B.; Du M.; Guo W.; Li Y.; Liang D.; Liu D.; Wang R.; Wang W.; Wang X.; Wu J.; Xue M.; Yang M.; Yin S.	10.1038/s41598-021-03723-9	Scientific Reports
Functional binding dynamics relevant to the evolution of zoonotic spillovers in endemic and emergent Betacoronavirus strains	Comparative functional analysis of the dynamic interactions between various Betacoronavirus mutant strains and broadly utilized target proteins such as ACE2 and CD26, is crucial for a more complete understanding of zoonotic spillovers of viruses that cause diseases such as COVID-19. Here, we employ machine learning to replicated sets of nanosecond scale GPU accelerated molecular dynamics simulati…	2022	Babbitt G.A.; Cui F.; Hudson A.O.; Lynch M.L.; Rynkiewicz P.	10.1080/07391102.2021.1953604	Journal of Biomolecular Structure and Dynamics
Geographically weighted machine learning model for untangling spatial heterogeneity of type 2 diabetes mellitus (T2D) prevalence in the USA	Type 2 diabetes mellitus (T2D) prevalence in the United States varies substantially across spatial and temporal scales, attributable to variations of socioeconomic and lifestyle risk factors. Understanding these variations in risk factors contributions to T2D would be of great benefit to intervention and treatment approaches to reduce or prevent T2D. Geographically-weighted random forest (GW-RF),…	2021	Ahmed Z.U.; Goyal A.; Quiñones S.	10.1038/s41598-021-85381-5	Scientific Reports
Pandemic lineage 2009 H1N1 influenza A virus infection in farmed mink in Utah	Mink are susceptible to infection with influenza A virus (IAV) of swine and human origin. In 2019, a Utah mink farm had an outbreak of respiratory disease in kits caused by infection with the pandemic influenza A(H1N1)2009 virus [A(H1N1)pdm09]. In 3 wk, ~325, 1–2-wk-old kits died (10% mortality in kits). All deaths occurred in a single barn that housed 640 breeding females. No clinical signs or d…	2022	Clayton M.J.; Kelly E.J.; Killian M.L.; Mainenti M.; Torchetti M.K.; Van Wettere A.J.; Wilhelm A.	10.1177/10406387211052966	Journal of Veterinary Diagnostic Investigation
The first case of Spiroxys contortus in European pond turtle (Emys orbicularis) in the wild in Poland	During standard parasitological dissection of 4 individuals of European pond turtle (E. orbicularis) (Linneaus, 1758) one nematode was found. In a morphological examination the parasite was identified as Spiroxys contortus (Rudolphi, 1819) and confirmed by DNA analysis based on sequencing of the small subunit ribosomal RNA gene. The partial 18S rDNA gene was deposited to NCBI GenBank with the acc…	2021	Demkowska-Kutrzepa M.; Palumbo E.O.; Roczeń-Karczmarz M.; Różański P.; Studzińska M.; Szczepaniak K.; Tomczuk K.	10.1016/j.ijppaw.2021.07.004	International Journal for Parasitology: Parasites and Wildlife
Evaluating the impact of covid-19 on society, environment, economy, and education	The COVID-19 pandemic has caused drastic changes across the globe, affecting all areas of life. This paper provides a comprehensive study on the influence of COVID-19 in various fields such as the economy, education, society, the environment, and globalization. In this study, both the positive and negative consequences of the COVID-19 pandemic on education are studied. Modern technologies are com…	2021	Alshazly H.; Bourouis S.; Idris S.A.; Kumar V.	10.3390/su132413642	Sustainability (Switzerland)
The prevalence of Listeria species in different food items of animal and plant origin in Ethiopia: a systematic review and meta-analysis	Background: Listeriosis is one of the important emerging zoonotic disease affecting human health following the consumption of contaminated food of animal origin. It results in serious clinical complications in humans with a high case facility rate. Therefore, this systematic review and meta-analysis aimed to estimate the pooled prevalence of Listeria species in Ethiopia. Methods: A systematic sea…	2021	Awulachew E.; Diriba K.; Diribsa K.	10.1186/s40001-021-00532-8	European Journal of Medical Research
Seasonality of coronavirus shedding in tropical bats	Anticipating cross-species transmission of zoonotic diseases requires an understanding of pathogen infection dynamics within natural reservoir hosts. Although bats might be a source of coronaviruses (CoVs) for humans, the drivers of infection dynamics in bat populations have received limited attention. We conducted a fine-scale 2-year longitudinal study of CoV infection dynamics in the largest co…	2022	Dietrich M.; Hoarau A.O.G.; Joffrin L.; Köster M.; Lagadec E.; Le Minter G.; Lebarbenchon C.; Mavingui P.; Torrontegi O.	10.1098/rsos.211600	Royal Society Open Science
Risk factors and Molecular genotyping of Brucella melitensis strains recovered from humans and their owned cattle in Upper Egypt	Brucellosis is a zoonosis that has a devastating impact on the economy and public health, particularly in the Middle East, including Egypt. This study aimed to define risk factors associated with brucellosis in humans and in their cattle in Fayoum governorate - Upper Egypt. Also, molecular genotyping of recovered Brucella isolates from human cases and their cattle to assess the potential cross-sp…	2021	Abdel-Hamid N.H.; Beleta E.I.; Elbauomy E.M.; Elmonir W.; Ghobashy H.M.; Hassan S.K.; Ismail R.I.; Nagati S.F.	10.1016/j.onehlt.2021.100281	One Health
Ecological surveillance of bat coronaviruses in Sarawak, Malaysian Borneo	Objective: Coronaviruses (CoVs) are natural commensals of bats. Two subgenera, namely Sarbecoviruses and Merbecoviruses have a high zoonotic potential and have been associated with three separate spillover events in the past 2 decades, making surveillance of bat-CoVs crucial for the prevention of the next epidemic. The study was aimed to elucidate the presence of coronavirus in fresh bat guano sa…	2021	Anwarali Khan F.A.; Denel A.; Noni V.; Sathiya Seelan J.S.; Tan C.-S.	10.1186/s13104-021-05880-6	BMC Research Notes
Epidemiological survey of human echinococcosis in east Gansu, China	Echinococcosis is endemic in pastoral regions of south, west and mid-Gansu province, China. The present study aimed to determine the prevalence of echinococcosis in east Gansu, and analyze its associated risk factors. A cross-sectional survey was conducted in 2011 in 12 villages of Xiaonangou township, Huan County in east Gansu province by ultrasound abdominal scan and auxiliary serotest, and a p…	2021	Dao Y.; Duan L.; Feng Y.; Feng Z.; Hu W.; Li F.; Liu D.; Mo X.; Wang D.; Yan S.; Zhang J.; Zhang T.; Zheng B.	10.1038/s41598-021-85843-w	Scientific Reports
Reconstructing SARS-CoV-2 infection dynamics through the phylogenetic inference of unsampled sources of infection	The COVID-19 pandemic has illustrated the importance of infection tracking. The role of asymptomatic, undiagnosed individuals in driving infections within this pandemic has become increasingly evident. Modern phylogenetic tools that take into account asymptomatic or undiagnosed individuals can help guide public health responses. We finetuned established phylogenetic pipelines using published SARS…	2021	Gill M.J.; Gordon P.M.K.; Liu A.; Long Q.; Perera D.; Perks B.; Potemkin M.; van Marle G.	10.1371/journal.pone.0261422	PLoS ONE
RBD-homodimer, a COVID-19 subunit vaccine candidate, elicits immunogenicity and protection in rodents and nonhuman primates	The pandemic of COVID-19 caused by SARS-CoV-2 has raised a new challenges to the scientific and industrious fields after over 1-year spread across different countries. The ultimate approach to end the pandemic is the timely application of vaccines to achieve herd immunity. Here, a novel SARS-CoV-2 receptor-binding domain (RBD) homodimer was developed as a SARS-CoV-2 vaccine candidate. Formulated …	2021	Chen S.; Cong W.J.; Fang L.; Gao G.; Gao X.; Gong C.; Guo W.; Hu X.; Liu K.; Lu Y.; Pan X.; Peng C.; Peng Y.; Rao J.; Shan C.; Shang W.; Shi J.; Wang Z.; Wu Y.; Xiao G.; Xiong H.; Yan Y.; Yao Y.; Yi J.; Yuan Z.; Zeng L.; Zhang J.; Zhao J.; Zhou H.; Zhou P.	10.1038/s41421-021-00320-y	Cell Discovery
Mycobacterium leprae diversity and population dynamics in medieval Europe from novel ancient genomes	Background: Hansen's disease (leprosy), widespread in medieval Europe, is today mainly prevalent in tropical and subtropical regions with around 200,000 new cases reported annually. Despite its long history and appearance in historical records, its origins and past dissemination patterns are still widely unknown. Applying ancient DNA approaches to its major causative agent, Mycobacterium leprae, …	2021	Antunes-Ferreira N.; Avanzi C.; Avlasovich A.; Berezina N.Y.; Busso P.; Buzhilova A.P.; Cessford C.; Cole S.T.; Duarte V.; Ferreira M.T.; González-Garrido L.; Guellil M.; Inskip S.A.; Keller M.; Korobov D.S.; Krause J.; Kushniarevich A.; Lopes C.; Matos V.M.J.; Melo L.; Molak M.; Montes N.; Neukamm J.; Neumann G.U.; Pfrengle S.; Reiter E.; Robb J.; Roberts C.A.; Saag L.; Santos A.L.; Sarkic N.; S…	10.1186/s12915-021-01120-2	BMC Biology
CAFOs, novel influenza, and the need for One Health approaches	Concentrated animal feeding operations (CAFOs) present highly efficient means of meeting food demands. CAFOs create unique conditions that can affect the health and environment of animals and humans within and outside operations, leading to potential epidemiological concerns that scale with operational size. One such arena meriting further investigation is their possible contribution to novel inf…	2021	Fong J.; Moore T.C.; Pogreba-Brown K.; Rosa Hernández A.M.	10.1016/j.onehlt.2021.100246	One Health
Primate malarias as a model for cross-species parasite transmission	Parasites regularly switch into new host species, representing a disease burden and conservation risk to the hosts. The distribution of these parasites also gives insight into characteristics of ecological networks and genetic mechanisms of host-parasite interactions. Some parasites are shared across many species, whereas others tend to be restricted to hosts from a single species. Understanding …	2022	Goldberg A.; Nunn C.L.; Voinson M.	10.7554/eLife.69628	eLife
Tackling the global health threat of arboviruses: An appraisal of the three holistic approaches to health	Background: The rapid circulation of arboviruses in the human population has been linked with changes in climatic, environmental, and socio-economic conditions. These changes are known to alter the transmission cycles of arboviruses involving the anthropophilic vectors and thus facilitate an extensive geographical distribution of medically important arboviral diseases, thereby posing a significan…	2021	Ajide-Bamigboye N.T.; Mustapha M.O.; Mustapha S.T.; Oladunjoye I.O.; Tajudeen Y.A.	10.34172/hpp.2021.48	Health Promotion Perspectives
Host range, biology, and species specificity of seven-segmented influenza viruses-a comparative review on influenza c and d	Other than genome structure, influenza C (ICV), and D (IDV) viruses with seven-segmented genomes are biologically different from the eight-segmented influenza A (IAV), and B (IBV) viruses concerning the presence of hemagglutinin–esterase fusion protein, which combines the function of hemagglutinin and neuraminidase responsible for receptor-binding, fusion, and receptor-destroying enzymatic activi…	2021	Li F.; Sheng Z.; Sreenivasan C.C.; Wang D.	10.3390/pathogens10121583	Pathogens
Genomic characterization of an African G4P[6] human rotavirus strain identified in a diarrheic child in Kenya: Evidence for porcine-to-human interspecies transmission and reassortment	Human rotavirus strains having the unconventional G4P[6] genotype have been sporadically identified in diarrheic patients in different parts of the world. However, the whole genome of only one human G4P[6] strain from Africa (central Africa) has been sequenced and analyzed, and thus the exact origin and evolutionary pattern of African G4P[6] strains remain to be elucidated. In this study, we char…	2021	Fukuda S.; Hatazawa R.; Ichinose Y.; Kaneko S.; Kathiiko C.; Khamadi S.A.; Komoto S.; Kurokawa N.; Mumo M.; Murata T.; Mwaura B.; Njau J.; Nyangao J.; Taniguchi K.; Tsutsui N.; Wachira M.; Waithira E.; Wandera E.A.	10.1016/j.meegid.2021.105133	Infection, Genetics and Evolution
SARS-CoV-2 Variants and Their Relevant Mutational Profiles: Update Summer 2021	Since the beginning of the coronavirus disease 2019 (COVID-19) pandemic caused by it, severe acute respiratory syndrome coronavirus 2 (SARS-CoV-2) has been undergoing a genetic diversification leading to the emergence of new variants. Nevertheless, a clear definition of the genetic signatures underlying the circulating variants is still missing. Here, we provide a comprehensive insight into mutat…	2021	Alcaro S.; Alkhatib M.; Ambrosio F.A.; Artese A.; Bellocchi M.C.; Carioti L.; Ceccherini-Silberstein F.; Costa G.; Piermatteo L.; Salpini R.; Scutari R.; Shafer R.; Svicher V.	10.1128/Spectrum.01096-21	Microbiology Spectrum
Severe acute respiratory syndrome (SARS) related coronavirus in bats	Three major human coronavirus disease outbreaks, severe acute respiratory syndrome (SARS), Middle East respiratory syndrome (MERS) and 2019 coronavirus disease (COVID-19), occurred in the twenty-first century and were caused by different coronaviruses (CoVs). All these viruses are considered to have originated from bats and transmitted to humans through intermediate hosts. SARS-CoV-1 and SARS-CoV…	2021	Geng R.; Zhou P.	10.1186/s44149-021-00004-w	Animal Diseases
Genomic history of human monkey pox infections in the Central African Republic between 2001 and 2018	Monkeypox is an emerging infectious disease, which has a clinical presentation similar to smallpox. In the two past decades, Central Africa has seen an increase in the frequency of cases, with many monkeypox virus (MPXV) isolates detected in the Democratic Republic of Congo (DRC) and the Central African Republic (CAR). To date, no complete MPXV viral genome has been published from the human cases…	2021	Berthet N.; Besombes C.; Curaudeau M.; Descorps-Declère S.; Feher M.; Fontanet A.; Gessain A.; Gonofio E.C.; Hassanin A.; Kazanji M.; Labouba I.; Manuguerra J.-C.; Nakoune E.; Nkili Meyong A.A.; Ouilibona R.S.; Selekon B.; Simo Tchetgna H.D.	10.1038/s41598-021-92315-8	Scientific Reports
Distinct interferon response in bat and other mammalian cell lines infected with Pteropine orthoreovirus	Bats serve as natural hosts of Pteropine orthoreovirus (PRV), an emerging group of bat-borne, zoonotic viruses. Bats appear to possess unique innate immune system responses that can inhibit viral replication, thus reducing clinical symptoms. We examined the innate immune response against PRV and assessed viral replication in cell lines derived from four bat species (Miniopterus fuliginosus, Ptero…	2021	Hondo E.; Iida A.; Katta T.; Maeda K.; Shimoda H.; Takemae H.; Tarigan R.	10.1007/s11262-021-01865-6	Virus Genes
The seasonal dynamics and biting behavior of potential Anopheles vectors of Plasmodium knowlesi in Palawan, Philippines	Background: A small number of human cases of the zoonotic malaria Plasmodium knowlesi have been reported in Palawan Island, the Philippines. Identification of potential vector species and their bionomics is crucial for understanding human exposure risk in this setting. Here, we combined longitudinal surveillance with a trap-evaluation study to address knowledge gaps about the ecology and potentia…	2021	Drakeley C.; Ferguson H.M.; Aure W.E.; Bacay B.A.; Braganza J.C.; Espino F.E.; Fornace K.M.; Malijan R.P.B.; Mechan F.; Salazar F.V.; Torno M.M.; Torr S.J.; Valle K.M.R.	10.1186/s13071-021-04853-9	Parasites and Vectors
Brucellosis prevalence in yaks in China in 1980–2019: A systematic review and meta-analysis	In the Qinghai-Tibet Plateau of China, the yak is an animal of particular economic interest, which provides protein and income for herders in daily life. Brucellosis is a bacterial disease that can infect humans and animals, including yaks. It can damage the yak reproductive system, causing miscarriage and orchitis. At the same time, brucellosis threatens the health of herders. We performed this …	2022	Du R.; Feng H.-F.; Gong Q.-L.; Li J.-M.; Liu F.; Shi J.-F.; Shi K.; Song Y.-H.; Wang Q.; Zhao B.; Zong Y.	10.1016/j.prevetmed.2021.105532	Preventive Veterinary Medicine
Geographical drivers and climate-linked dynamics of Lassa fever in Nigeria	Lassa fever is a longstanding public health concern in West Africa. Recent molecular studies have confirmed the fundamental role of the rodent host (Mastomys natalensis) in driving human infections, but control and prevention efforts remain hampered by a limited baseline understanding of the disease's true incidence, geographical distribution and underlying drivers. Here, we show that Lassa fever…	2021	Abubakar I.; Amedu M.O.; Attfield L.A.; Dan-Nwafor C.C.; Donnelly C.A.; Gibb R.; Ihekweazu C.; Ilori E.A.; Iniobong A.; Jones K.E.; Oladele S.H.; Redding D.W.; Yashe R.U.	10.1038/s41467-021-25910-y	Nature Communications
Porcine Deltacoronaviruses: Origin, Evolution, Cross-Species Transmission and Zoonotic Potential	Porcine deltacoronavirus (PDCoV) is an emerging enteropathogenic coronavirus of swine that causes acute diarrhoea, vomiting, dehydration and mortality in seronegative neonatal piglets. PDCoV was first reported in Hong Kong in 2012 and its etiological features were first characterized in the United States in 2014. Currently, PDCoV is a concern due to its broad host range, including humans. Chicken…	2022	Jung K.; Kenney S.P.; Kong F.; Saif L.J.; Vlasova A.N.; Wang Q.	10.3390/pathogens11010079	Pathogens
A core and pan gene map of Leptospira genus and its interactions with human host	Leptospira species are the etiological agent of an emerging zoonotic disease known as “Leptospirosis” that substantially affects both human health and economy across the globe. Despite the global importance of the disease, pathogenetic features, host-adaptation and proper diagnosis of this bacteria remains lacking. To accomplish these gaps, pan-genome of Leptospira genus was explored in the prese…	2022	Das J.; Kumar S.; Lata K.S.; Patel S.; Vindal V.	10.1016/j.micpath.2021.105347	Microbial Pathogenesis
Effect of rotavirus genetic diversity on vaccine impact	Group A rotaviruses (RVAs) are the leading cause of gastroenteritis, causing 0.2 million deaths and several million hospitalisations globally each year. Four rotavirus vaccines (RotarixTM, RotaTeqTM, Rotavac® and ROTASIIL®) have been pre-qualified by the World Health Organization (WHO), but the two newly pre-qualified vaccines (Rotavac® and ROTASIIL®) are currently only in use in Palestine and In…	2022	Aziz A.; Bostan N.; Jadoon K.; Sadiq A.	10.1002/rmv.2259	Reviews in Medical Virology
Have artificial lighting and noise pollution caused zoonosis and the COVID-19 pandemic? A review	Where did the severe acute respiratory syndrome coronavirus 2 (SARS-CoV-2) come from? Did it spread to ‘patient zero' through proactive human-animal contact? Why did humans faced an increasing number of zoonotic diseases in the past few decades? In this article, we propose a new theory by which human pollution such as artificial lighting and noise accentuate pathogen shedding from bats and other …	2021	Han J.; He S.; Shao W.	10.1007/s10311-021-01291-y	Environmental Chemistry Letters
Molecular epidemiology of Brucella species in mixed livestock-human ecosystems in Kenya	Brucellosis, caused by several species of the genus Brucella, is a zoonotic disease that affects humans and animal species worldwide. Information on the Brucella species circulating in different hosts in Kenya is largely unknown, thus limiting the adoption of targeted control strategies. This study was conducted in multi-host livestock populations in Kenya to detect the circulating Brucella speci…	2021	Akoko J.M.; Bett B.; Bonfoh B.; Cook E.A.J.; Fèvre E.M.; Halliday J.E.B.; Kazwala R.R.; Lukambagire A.H.S.; Machuka E.M.; Mathew C.; Nthiwa D.; Othero D.; Ouma C.; Pelle R.; Schelling E.; Shirima G.	10.1038/s41598-021-88327-z	Scientific Reports
Molecular evidence of Anaplasma phagocytophilum in olive baboons and vervet monkeys in Kenya	Background: Nonhuman primates (NHPs) play a significant role in zoonotic spill-overs, serving as either reservoirs, or amplifiers, of multiple neglected tropical diseases, including tick-borne infections. Anaplasma phagocytophilum are obligate intracellular bacteria of the family Anaplasmatacae, transmitted by Ixodid ticks and cause granulocytic anaplasmosis (formerly known as Human Granulocytic …	2021	Kamau J.; Masika S.J.; Muchemi G.M.; Mutura S.; Okumu T.A.; Zimmerman D.	10.1186/s12917-021-03095-2	BMC Veterinary Research
Dairy sheep played a minor role in the 2005–2010 human q fever outbreak in the netherlands compared to dairy goats	Q fever is an almost ubiquitous zoonosis caused by Coxiella burnetii. This organism infects several animal species, as well as humans, and domestic ruminants like cattle, sheep and goats are an important animal reservoir of C. burnetii. In 2007, a sudden rise in notified human Q fever cases occurred in The Netherlands, and by the end of 2009, more than 3500 human Q fever patients had been notifie…	2021	Aalberts M.; Dijkstra F.; Santman-Berends I.; Ter Bogt-Kappert C.; van den Brom R.; van Engelen E.; Vellema P.	10.3390/pathogens10121579	Pathogens
Venous thrombosis, peripheral aneurysm formation, and fever in a feral pig hunter with Brucellosis	Brucellosis is a systemic bacterial zoonotic disease with potential endovascular complications including endocarditis, although multifocal vasculopathy is rare. Moreover, swine-associated human infections are less common since brucellosis was eradicated in commercial swine in U.S. states and territories. However, feral swine continue to serve as a reservoir for Brucella suis. We describe the case…	2022	Best M.; Gowe I.; Haskell M.G.; Parsons C.; Parsons E.; Prechter S.; Vickery S.	10.1016/j.idcr.2022.e01449	IDCases
Genomic analysis of Staphylococcus aureus from the West African Dwarf (WAD) goat in Nigeria	Background: Staphylococcus aureus can colonize various host species, and human-animal interaction is a significant factor for cross-species transmission. However, data on S. aureus colonization in animals, particularly on ruminants in close contact with humans, is limited. The West African Dwarf (WAD) goat is among the earliest domesticated ruminant associated with rural dwellers and small-holder…	2021	Froböse N.J.; Mellmann A.; Niemann S.; Schaumburg F.; Schwartbeck B.; Shittu A.O.; Taiwo F.F.	10.1186/s13756-021-00987-8	Antimicrobial Resistance and Infection Control
First detected case of rabbit Haemorrhagic disease virus 2 (RHDV2) in the Irish hare (Lepus timidus hibernicus)	Background: Rabbit haemorrhagic disease virus (RHDV) is a Lagovirus, a subgroup of the family Caliciviridae. RHDV2 is a variant first described in France in 2010, and has since spread globally. It has been reported in several Lagomorph species (rabbits, hares, and their relatives) as well as other mammals including voles and shrews. The disease has raised international concerns for its potential …	2021	Britton L.; Byrne A.W.; Byrne C.; Casey M.; FitzGerald W.; Flynn O.; Kennedy A.; Lozano J.M.; Marnell F.; McElroy M.; Reid N.; Wilson M.	10.1186/s13620-021-00205-2	Irish Veterinary Journal
H9N2 virus-derived M1 protein promotes H5N6 virus release in mammalian cells: Mechanism of avian influenza virus inter-species infection in humans	H5N6 highly pathogenic avian influenza virus (HPAIV) clade 2.3.4.4 not only exhibits unprecedented intercontinental spread in poultry, but can also cause serious infection in humans, posing a public health threat. Phylogenetic analyses show that 40% (8/20) of H5N6 viruses that infected humans carried H9N2 virus-derived internal genes. However, the precise contribution of H9N2 virus-derived intern…	2021	Chang K.-C.; Jiang Z.; Li F.; Liu J.; Pu J.; Sun H.; Sun Y.; Wang C.; Yang J.; Yu Y.; Zhang X.; Zhao C.	10.1371/journal.ppat.1010098	PLoS Pathogens
Virological and molecular investigation on specimens from buffaloes suspected to be infected by buffalopox virus in Egypt 2019; [Virološko i molekularno istraživanje na uzorcima bizona pod sumnjom da su zaraženi virusom bizonskih boginja u Egiptu 2019. godine]	In this study, skin lesions from buffaloes showing clinical signs of buffalopox infection were tested to isolate and identify the buffalopox virus (BPXV). Clinical examination of infected buffaloes was performed and visible clinical signs recorded. Skin scabs from infected buffaloes were collected and used for virus isolation on embryonated chicken egg (ECE) and tissue culture cell lines. The iso…	2022	Mikhael C.A.; Salib F.A.; Zaki F.F.	10.46419/vs.53.4.7	Veterinarska Stanica
Seasonality of agricultural exposure as an important predictor of seasonal yellow fever spillover in Brazil	Yellow fever virus (YFV) is a zoonotic arbovirus affecting both humans and non-human primates (NHP's) in Africa and South America. Previous descriptions of YF's seasonality have relied purely on climatic explanations, despite the high proportion of cases occurring in people involved in agriculture. We use a series of random forest classification models to predict the monthly occurrence of YF in h…	2021	and the Abdul Latif Jameel Institute for Disease and Emergency Analytics, School of Public Health, Imperial College London, London, United Kingdom; Ferguson N.M.; Garske T.; Gaythorpe K.A.M.; Hamlet A.; Ramos D.G.; Romano A.P.M.	10.1038/s41467-021-23926-y	Nature Communications
Prediction of pandemic risk for animal-origin coronavirus using a deep learning method	Background: Coronaviruses can be isolated from bats, civets, pangolins, birds and other wild animals. As an animal-origin pathogen, coronavirus can cross species barrier and cause pandemic in humans. In this study, a deep learning model for early prediction of pandemic risk was proposed based on the sequences of viral genomes. Methods: A total of 3257 genomes were downloaded from the Coronavirus …	2021	Huang Y.-F.; Kosari S.; Kou Z.; Liu X.-R.; Qiang X.-L.; Shen A.	10.1186/s40249-021-00912-6	Infectious Diseases of Poverty
Pathogenesis and genetic characteristics of a novel reassortant low pathogenic avian influenza A(H7N6) virus isolated in Cambodia in 2019	The first human case of zoonotic A(H7N4) avian influenza virus (AIV) infection was reported in early 2018 in China. Two months after this case, novel A(H7N4) viruses phylogenetically related to the Jiangsu isolate emerged in ducks from live bird markets in Cambodia. During active surveillance in Cambodia, a novel A(H7N6) reassortant of the zoonotic low pathogenic AIV (LPAIV) A(H7N4) was detected …	2021	Baek Y.-G.; Bunnary S.; Hong S.Y.; Kye S.-J.; Lee D.-H.; Lee J.-H.; Lee M.-H.; Lee Y.-J.; Lee Y.-N.; Park M.; Shin J.-I.; Si Y.-J.; Tum S.	10.1111/tbed.14256	Transboundary and Emerging Diseases
Emergence of West Nile Virus Lineage-2 in Resident Corvids in Istanbul, Turkey	West Nile fever is a vector-borne viral disease affecting animals and humans causing significant health and economic problems globally. This study was aimed at investigating circulating West Nile virus (WNV) strains in free-ranging corvids in Istanbul, Turkey. Brain, liver, and kidney were collected from corvids (n = 34) between June 2019 and April 2020 and analyzed for the presence of WNV-specif…	2021	Aydin O.; Cizmecigil U.Y.; Erdogan Bamac O.; Gurel A.; Iqbal M.; Mete A.; Ozsoy S.; Richt J.A.; Roman-Sosa G.; Sadeyen J.-R.; Tali B.H.; Tali H.E.; Turan N.; Vatansever Celik E.; Yilmaz A.; Yilmaz H.; Yilmaz S.G.	10.1089/vbz.2021.0010	Vector-Borne and Zoonotic Diseases
Cross-species transmission risk of livestock-associated MRSA: A systematic review and Bayesian meta-analysis of global data	Although increasing studies have indicated a strong relationship between livestock exposure and methicillin-resistant Staphylococcus aureus (MRSA) carriage in humans, the risk magnitude of cross-species transmission of livestock-associated MRSA (LA-MRSA) is still unclear. This meta-analysis aimed to evaluate the potential effect of livestock exposure on LA-MRSA (including CC398/CC9, scn-negative,…	2021	Dong Q.; Li W.; Liu Y.; Ye X.	10.1016/j.prevetmed.2021.105429	Preventive Veterinary Medicine
APOBEC3F constitutes a barrier to successful cross-species transmission of simian immunodeficiency virus SIVsmm to humans	Simian immunodeficiency virus infecting sooty mangabeys (SIVsmm) has been transmitted to humans on at least nine occasions, giving rise to human immunodeficiency virus type 2 (HIV-2) groups A to I. SIVsmm isolates replicate in human T cells and seem capable of overcoming major human restriction factors without adaptation. However, only groups A and B are responsible for the HIV-2 epidemic in sub-…	2021	Chelico L.; Follack T.; Gaba A.; Hahn B.H.; Johnson W.E.; Kirchhoff F.; Kirmaier A.; Kmiec D.; Nchioua R.; Patrick S.; Stürzel C.M.	10.1128/JVI.00808-21	Journal of Virology
Leptospirosis and coinfection: Should we be concerned?	Pathogenic Leptospira is the causative agent of leptospirosis, an emerging zoonotic disease affecting animals and humans worldwide. The risk of host infection following interaction with environmental sources depends on the ability of Leptospira to persist, survive, and infect the new host to continue the transmission chain. Leptospira may coexist with other pathogens, thus providing a suitable co…	2021	Abdul-Halim M.; Md-Lasim A.; Md-Nor S.; Mohd-Ngesom A.M.; Mohd-Taib F.S.; Nathan S.	10.3390/ijerph18179411	International Journal of Environmental Research and Public Health
SARS-CoV-2 and other coronaviruses bind to phosphorylated glycans from the human lung	SARS-CoV, MERS-CoV, and potentially SARS-CoV-2 emerged as novel human coronaviruses following cross-species transmission from animal hosts. Although the receptor binding characteristics of human coronaviruses are well documented, the role of carbohydrate binding in addition to recognition of proteinaceous receptors has not been fully explored. Using natural glycan microarray technology, we identi…	2021	Baker K.; Bowen T.; Byrd-Leotis L.; Cummings R.D.; Lasanajak Y.; Song X.; Steinhauer D.A.; Suthar M.S.	10.1016/j.virol.2021.07.012	Virology
Spillover event of recombinant Lagovirus europaeus/GI.2 into the Iberian hare (Lepus granatensis) in Spain	Viruses that affect lagomorphs have decades of reported history of spillover events. One of these viruses is the causative agent of the so-called rabbit or ‘lagomorph' haemorrhagic disease (e.g. Lagovirus europaeus/GI.1 and L. europaeus/GI.2). In particular, L. europaeus/GI.2 has shown a great capacity to recombine with existing lagoviruses. In fact, it has replaced the former GI.1 genotype in th…	2021	Abrantes J.; Côrte-Real J.V.; Esteves P.J.; Estruch J.; García-Bocanegra I.; Lopes A.M.; Rouco C.; Ruiz-Olmo J.; Velarde R.	10.1111/tbed.14264	Transboundary and Emerging Diseases
Molecular identification and phylogenetic characterization of influenza A virus at a wildlife–livestock interface in Mexico	Influenza A virus (IAV) outbreaks constitute a constant threat to public health and pose a remarkable impact on socio-economic systems worldwide. Interactions between wild and domestic birds, humans and swine can lead to spillover events. Backyard livestock systems in proximity to wetlands represent high-risk areas for viral spread. However, some gaps remain in our knowledge of IAV transmission a…	2021	Gaytan-Cruz L.; Ivan Sánchez-Betancourt J.; Mateus-Anzola J.; Montoya-Carrillo C.; Ojeda-Flores R.; Segura-Velázquez R.; Zarza H.	10.1111/tbed.13962	Transboundary and Emerging Diseases
Bat and pangolin coronavirus spike glycoprotein structures provide insights into SARS-CoV-2 evolution	In recognizing the host cellular receptor and mediating fusion of virus and cell membranes, the spike (S) glycoprotein of coronaviruses is the most critical viral protein for cross-species transmission and infection. Here we determined the cryo-EM structures of the spikes from bat (RaTG13) and pangolin (PCoV_GX) coronaviruses, which are closely related to SARS-CoV-2. All three receptor-binding do…	2021	Lan J.; Qiao S.; Shan S.; Tian L.; Wang X.; Yu J.; Zeng J.; Zhang L.; Zhang S.	10.1038/s41467-021-21767-3	Nature Communications
Genomic characterization of diverse bat coronavirus hku10 in hipposideros bats	Bats have been identified as natural reservoirs of a variety of coronaviruses. They harbor at least 19 of the 33 defined species of alpha-and betacoronaviruses. Previously, the bat coronavirus HKU10 was found in two bat species of different suborders, Rousettus leschenaultia and Hipposideros pomona, in south China. However, its geographic distribution and evolution history are not fully investiga…	2021	Hu B.; Li B.; Liu H.-Z.; Luo C.-M.; Peng C.; Shi Z.-L.; Wang N.; Yang X.-L.; Zhang L.-B.; Zhang W.; Zhu Y.	10.3390/v13101962	Viruses
The current therapeutical strategies in human brucellosis	Prompt and adequate treatment of human brucellosis continues to be the most important strategy in its management, as eradication of animal brucellosis is not possible so far, and there is no adequate vaccine for humans. The goal of antibrucellar treatment is to alleviate and shorten the symptomatic period and reduce complications, relapses, and chronicity. Contemporary trends in the treatment of …	2021	Arapović J.; Bosilkovski M.; Keramat F.	10.1007/s15010-021-01586-w	Infection
Exposure of free-ranging wild animals to zoonotic leptospira interrogans sensu stricto in Slovenia	A total of 249 serum samples from 13 wild animal species namely fallow deer (Dama dama, n = 1), roe deer (Capreolus capreolus, n = 80), red deer (Cervus elaphus, n = 22), chamois (Rupicapra rupicapra, n = 21), mouflon (Ovis musimon, n = 4), brown hare (Lepus europaeus, n = 2), nutria (Myocastor coypus, n = 1), red fox (Vulpes vulpes, n = 97), stone marten (Martes foina, n = 12), European badger (…	2021	Jerina K.; Lindtner-Knific R.; Mlakar-Hrženjak N.; Vengušt G.; Žele-Vengušt D.	10.3390/ani11092722	Animals
Genomic characterization of a novel alphacoronavirus isolated from bats, korea, 2020	Coronavirus, an important zoonotic disease, raises concerns of future pandemics. The bat is considered a source of noticeable viruses resulting in human and livestock infections, especially the coronavirus. Therefore, surveillance and genetic analysis of coronaviruses in bats are essential in order to prevent the risk of future diseases. In this study, the genome of HCQD-2020, a novel alphacorona…	2021	Chung C.-U.; Chung H.-C.; Do H.-Q.; Jang K.-C.; Jeon Y.-S.; Kim C.-U.; Kong A.; Nguyen V.-G.; Park B.-K.; Park Y.-H.; Pham L.B.H.; Shin S.	10.3390/v13102041	Viruses
Tracing the origins of SARS-CoV-2: lessons learned from the past	NONE	2021	Chen H.; Gao G.F.; Hughes A.C.; Jiang J.; Liu W.J.; Shi Y.; Tong Y.; Wang Q.; Xue Y.	10.1038/s41422-021-00575-w	Cell Research
Evolution and antigenic advancement of N2 neuraminidase of swine influenza a viruses circulating in the United States following two separate introductions from human seasonal viruses	Two separate introductions of human seasonal N2 neuraminidase genes were sustained in U.S. swine since 1998 (N2-98) and 2002 (N2-02). Herein, we characterized the antigenic evolution of the N2 of swine influenza A virus (IAV) across 2 decades following each introduction. The N2-98 and N2-02 expanded in genetic diversity, with two statistically supported monophyletic clades within each lineage. To…	2021	Anderson T.K.; Chang J.; Kaplan B.S.; Lewis N.; Perez D.; Santos J.; Vincent A.L.	10.1128/JVI.00632-21	Journal of Virology
No exchange of picornaviruses in Vietnam between humans and animals in a high-risk cohort with close contact despite high prevalence and diversity	Hospital-based and community-based ‘high-risk cohort' studies investigating humans at risk of zoonotic infection due to occupational or residential exposure to animals were conducted in Vietnam, with diverse viruses identified from faecal samples collected from humans, domestic and wild animals. In this study, we focus on the positive-sense RNA virus family Picornaviridae, investigating the preva…	2021	Ashworth J.; Li K.; Lu L.; Nguyen D.; Smith D.B.; Woolhouse M.	10.3390/v13091709	Viruses
Cross-Species Transmission of Coronaviruses in Humans and Domestic Mammals, What Are the Ecological Mechanisms Driving Transmission, Spillover, and Disease Emergence?	Coronaviruses cause respiratory and digestive diseases in vertebrates. The recent pandemic, caused by the novel severe acute respiratory syndrome (SARS) coronavirus 2, is taking a heavy toll on society and planetary health, and illustrates the threat emerging coronaviruses can pose to the well-being of humans and other animals. Coronaviruses are constantly evolving, crossing host species barriers…	2021	Nova N.	10.3389/fpubh.2021.717941	Frontiers in Public Health
Evolutionary dynamics and epidemiology of endemic and emerging coronaviruses in humans, domestic animals, and wildlife	Diverse coronavirus (CoV) strains can infect both humans and animals and produce various diseases. CoVs have caused three epidemics and pandemics in the last two decades, and caused a severe impact on public health and the global economy. Therefore, it is of utmost importance to understand the emergence and evolution of endemic and emerging CoV diversity in humans and animals. For diverse bird sp…	2021	Dutta Choudhury S.; Ferdous J.; Hassan M.M.; Islam A.; Islam S.; Saha O.; Sayeed M.A.; Shirin T.	10.3390/v13101908	Viruses
Serotyping, MLST, and Core Genome MLST Analysis of Salmonella enterica From Different Sources in China During 2004–2019	Salmonella enterica (S. enterica) is an important foodborne pathogen, causing food poisoning and human infection, and critically threatening food safety and public health. Salmonella typing is essential for bacterial identification, tracing, epidemiological investigation, and monitoring. Serotyping and multilocus sequence typing (MLST) analysis are standard bacterial typing methods despite the lo…	2021	Chen L.; Li C.; Liu X.; Yan S.; Yang B.; Zhang W.; Zhu L.	10.3389/fmicb.2021.688614	Frontiers in Microbiology
Natural and experimental sars‐cov‐2 infection in domestic and wild animals	SARS‐CoV‐2 is the etiological agent responsible for the ongoing COVID‐19 pandemic, which continues to spread with devastating effects on global health and socioeconomics. The susceptibility of domestic and wild animal species to infection is a critical facet of SARS‐CoV‐2 ecology, since reverse zoonotic spillover events resulting in SARS‐CoV‐2 outbreaks in animal populations could result in the e…	2021	Gaudreault N.N.; Meekins D.A.; Richt J.A.	10.3390/v13101993	Viruses
Epidemiology and genetic diversity of group A rotavirus in pediatric patients with acute gastroenteritis in Thailand, 2018–2019	Group A rotaviruses (RVAs) are the major viruses that cause acute gastroenteritis in young children worldwide. The objective of this study was to investigate the prevalence and genotype diversity of RVAs circulating in children with acute gastroenteritis in Thailand in 2018–2019. A total of 1170 stool specimens were obtained from children admitted to hospitals with diarrhea and screened for RVAs …	2021	Jampanil N.; Kanai Y.; Khamrin P.; Kobayashi T.; Kumthip K.; Maneekarn N.; Okitsu S.; Ukarapol N.; Ushijima H.; Yodmeeklin A.	10.1016/j.meegid.2021.104898	Infection, Genetics and Evolution
Cell entry of animal coronaviruses	Coronaviruses (CoVs) are a group of enveloped positive‐sense RNA viruses and can cause deadly diseases in animals and humans. Cell entry is the first and essential step of successful virus infection and can be divided into two ongoing steps: cell binding and membrane fusion. Over the past two decades, stimulated by the global outbreak of SARS‐CoV and pandemic of SARS‐CoV‐2, numerous efforts have …	2021	Cheng Y.-R.; Li X.; Lin H.; Zhao X.	10.3390/v13101977	Viruses
Structural and Evolutionary Insights Into the Binding of Host Receptors by the Rabies Virus Glycoprotein	Rabies represents a typical model for spillover of zoonotic viral diseases among multiple hosts. Understanding the success of rabies virus (RV) in switching hosts requires the analysis of viral evolution and host interactions. In this study, we have investigated the structural and sequence analysis of host receptors among different RV susceptible host species. Our extensive bioinformatic analysis…	2021	Khalifa M.E.; Munir M.; Unterholzner L.	10.3389/fcimb.2021.736114	Frontiers in Cellular and Infection Microbiology
Recent progress on the mutations of SARS-CoV-2 spike protein and suggestions for prevention and controlling of the pandemic	Severe acute respiratory syndrome coronavirus type 2 (SARS-CoV-2) infection has caused a global pandemic in the past year, which poses continuing threat to human beings. To date, more than 3561 mutations in the viral spike protein were identified, including 2434 mutations that cause amino acid changes with 343 amino acids located in the viral receptor-binding domain (RBD). Among these mutations, …	2021	Chen S.; Ji W.; Li C.; Li X.; Ren L.; Zhang L.	10.1016/j.meegid.2021.104971	Infection, Genetics and Evolution
Prevalence, antimicrobial resistance, and genotyping of Shiga toxin-producing Escherichia coli in foods of cattle origin, diarrheic cattle, and diarrheic humans in Egypt	Shiga toxin-producing Escherichia coli (STEC) is a pathotype of E. coli that causes enteric and systemic diseases ranging from diarrhoea to severe hemorrhagic colitis (HC) and hemolytic uremic syndrome (HUS). The emergence of multidrug-resistant (MDR) STEC from cattle sources has increased public health risk and limited treatment options. The prevalence of STEC was investigated in 200 raw food sa…	2021	Eissa R.; El-Sharkawy H.; Elmonir W.; Mahmoud S.F.; Remela E.M.A.; Shalaan S.; Shukry M.; Tahoun A.; Zahran R.N.	10.1186/s13099-021-00402-y	Gut Pathogens
Phylogenetic analysis of european brown hare syndrome virus strains from poland (1992–2004)	European brown hare syndrome (EBHS) is lethal to several species of free‐living hares worldwide. The genetic characterization of its virus (EBHSV) strains in European circulation and epidemiological knowledge of EBHSV infections is not yet complete. The study determined the nucleotide sequences of the genomes of EBHSV strains from Poland and analyzed their genetic and phylogenetic relationships t…	2021	Bigoraj E.; Fitzner A.; Kwit E.; Kęsy A.; Niedbalski W.; Rzeżutka A.	10.3390/v13101999	Viruses
Communicating with Northerners on the Absence of SARS-CoV-2 in Migratory Snow Geese	The COVID-19 pandemic has raised many concerns among Indigenous communities about virus transmission risks from wild food, particularly migratory birds. Snow geese contribute significantly to food security in Indigenous contexts, which is precarious in many communities. The risk to goose hunters is very unlikely as coronaviruses found in birds are from different genera than that of SARS-CoV -2, t…	2021	Frederick C.; Girard C.; Langwieder A.; Legagneux P.; Lemire M.; Martin M.-C.; Wong G.	10.1080/11956860.2021.1885803	Ecoscience
Flavivirus persistence in wildlife populations	A substantial number of humans are at risk for infection by vector-borne flaviviruses, resulting in considerable morbidity and mortality worldwide. These viruses also infect wildlife at a considerable rate, persistently cycling between ticks/mosquitoes and small mammals and rep-tiles and non-human primates and humans. Substantially increasing evidence of viral persistence in wildlife continues to…	2021	Blahove M.R.; Carter J.R.	10.3390/v13102099	Viruses
Molecular epidemiology of Coxiella Brunetii in small ruminants in Punjab, Pakistan: a novel reporting analytical cross sectional study	Coxiella burnetii, an intracellular zoonotic bacterium, causes query (Q) fever in ruminants. Its role has never been elucidated in small ruminants from Pakistan. The current study is designed to (a) determine the prevalence of coxiellosis in small ruminants, (b) evaluate the association of various potential risk factors and biomarkers in the occurrence of Coxiella burnetii, (c) and determine phyl…	2021	Ahmad N.; Anjum A.; Durrani A.Z.; Husnain M.; Iqbal M.Z.; Jabbar A.; Khan A.; Khan J.A.; Usman M.; Usman S.	10.1007/s11250-020-02496-z	Tropical Animal Health and Production
Assessment of the genetic diversity of echinococcus multilocularis from copro-isolated eggs	The genetic diversity of the parasite Echinococcus multilocularis, the infectious agent of alveolar echinococcosis, is generally assessed on adult worms after fox necropsy. We aimed to investigate E. multilocularis polymorphism through the microsatellite EmsB marker using a noninvasive approach. We tested batches of isolated eggs (1, 5, and 10) from 19 carnivore fecal samples collected in a rural…	2021	Courquet S.; da Silva A.M.; Knapp J.; Millon L.	10.3390/pathogens10101296	Pathogens
Global COVID-19 Transmission and Mortality-Influence of Human Development, Climate, and Climate Variability on Early Phase of the Pandemic	Many of the respiratory pathogens show seasonal patterns and association with environmental factors. In this article, we conducted a cross-sectional analysis of the influence of environmental factors, including climate variability, along with development indicators on the differential global spread and fatality of COVID-19 during its early phase. Global climate data we used are monthly averaged g…	2021	Haridasan R.K.; Kuriakose S.L.; Mammen P.C.; Narayanan S.P.; Robert D.; Siddharth S.R.; Surendran A.T.; Thazhathedath Hariharan H.; Venkitaraman S.	10.1029/2020GH000378	GeoHealth
Mycobacterium Tuberculosis and Avium Complex Investigation among Malaysian Free-Ranging Wild Boar and Wild Macaques at Wildlife-Livestock-Human Interface	Wild animals are considered reservoirs, contributing to the transmission of emerging zoonotic diseases such as tuberculosis (TB). A cross-sectional study was conducted by opportunistic sampling from fresh carcasses of free-ranging wild boar (n = 30), and free-ranging wild macaques (n = 42). Stained smears from these tissues were tested for acid-fast bacilli (AFB) with Ziehl–Neelsen staining. Myco…	2021	Ariff Abdul-Razak M.F.; Che-Amat A.; Jasni S.; Jesse F.F.A.; Lekko Y.M.; Mazlan M.; Omar S.; Ooi P.T.; Ramanoon S.Z.	10.3390/ani11113252	Animals
Identification of ZDHHC17 as a Potential Drug Target for Swine Acute Diarrhea Syndrome Coronavirus Infection	The recent emergence and spread of zoonotic viruses highlights that animal-sourced viruses are the biggest threat to global public health. Swine acute diarrhea syndrome coronavirus (SADS-CoV) is an HKU2-related bat coronavirus that was spilled over from Rhinolophus bats to swine, causing large-scale outbreaks of severe diarrhea disease in piglets in China. Unlike other porcine coronaviruses, SADS…	2021	Chen Y.; Liu M.-Q.; Luo Y.; Shi Z.-L.; Tan C.W.; Wang L.-F.; Wang Q.; Xie S.-Z.; Yang X.-L.; Yao Y.-L.; Zhao K.; Zhu Y.	10.1128/mBio.02342-21	mBio
Spillover, hybridization, and persistence in schistosome transmission dynamics at the human–animal interface	Zoonotic spillover and hybridization of parasites are major emerging public and veterinary health concerns at the interface of infectious disease biology, evolution, and control. Schistosomiasis is a neglected tropical disease of global importance caused by parasites of the Schistosoma genus, and the Schistosoma spp. system within Africa represents a key example of a system where spillover of ani…	2021	Borlase A.; Catalano S.; Diop S.D.; Diouf N.D.; Fall C.B.; Léger E.; Rudge J.W.; Sène M.; Webster J.P.	10.1073/pnas.2110711118	Proceedings of the National Academy of Sciences of the United States of America
Porcine enteric coronaviruses: an updated overview of the pathogenesis, prevalence, and diagnosis	The recent prevalence of coronavirus (CoV) poses a serious threat to animal and human health. Currently, porcine enteric coronaviruses (PECs), including the transmissible gastroenteritis virus (TGEV), the novel emerging swine acute diarrhoea syndrome coronavirus (SADS-CoV), porcine delta coronavirus (PDCoV), and re-emerging porcine epidemic diarrhoea virus (PEDV), which infect pigs of different a…	2021	Liu Q.; Wang H.-Y.	10.1007/s11259-021-09808-0	Veterinary Research Communications
Construction, characterization and application of recombinant porcine deltacoronavirus expressing nanoluciferase	Porcine deltacoronavirus (PDCoV), an emerging enteropathogenic coronavirus, causes diarrhoea in suckling piglets and has the potential for cross-species transmission. No effective PDCoV vaccines or antiviral drugs are currently available. Here, we successfully generated an infectious clone of PDCoV strain CHN-HN-2014 using a combination of bacterial artificial chromosome (BAC)-based reverse genet…	2021	Fang L.; Fang P.; Ren J.; Sun H.; Tian L.; Wang G.; Xia S.; Xiao S.; Zhang H.; Zhang J.	10.3390/v13101991	Viruses
Chronic wasting disease: a cervid prion infection looming to spillover	The spread of chronic wasting disease (CWD) during the last six decades has resulted in cervid populations of North America where CWD has become enzootic. This insidious disease has also been reported in wild and captive cervids from other continents, threatening ecosystems, livestock and public health. These CWD "hot zones" are particularly complex given the interplay between cervid PRNP genetic…	2021	Aiken J.; McKenzie D.; Otero A.; Velásquez C.D.	10.1186/s13567-021-00986-y	Veterinary research
Unusual finding of the human-adapted hypervirulent serotype III/ST17 clone in a historical bovine Group B Streptococcus isolate from Brazil	Group B Streptococcus (GBS) is a leading cause of human neonatal infections and bovine mastitis. We report here the unusual finding of the human-adapted hypervirulent serotype III/ST17 clone in a bovine GBS isolated in 1987 in Brazil. This isolate shared several phenotypic and genotypic characteristics with serotype III/ST17 strains obtained from human sources, including PFGE pattern, pilus genes…	2021	Alvim D.C.S.S.; Nery D.C.M.; Oliveira L.M.A.; Pinto T.C.A.; Santos C.M.; Silva A.C.P.; Simões L.C.; Teixeira L.M.	10.1007/s42770-021-00529-9	Brazilian Journal of Microbiology
Diversity and epidemiology of bat trypanosomes: A one health perspective	Bats (order Chiroptera) have been increasingly recognised as important reservoir hosts for human and animal pathogens worldwide. In this context, molecular and microscopy-based investigations to date have revealed remarkably high diversity of Trypanosoma spp. harboured by bats, including species of recognised medical and veterinary importance such as Trypanosoma cruzi and Trypanosoma evansi (aeti…	2021	Austen J.M.; Barbosa A.D.	10.3390/pathogens10091148	Pathogens
Zoonotic genotypes of enterocytozoon bieneusi in wild living invasive and native carnivores in Poland	Wild carnivores, both introduced and native species, are able to adapt well to peri-urban environments, facilitating cross-species pathogen transmission with domestic animals, and potentially humans. The role of wild living reservoir hosts cannot be ignored because of their known carriage of E. bieneusi zoonotic genotypes. In the past decades, populations of wild living carnivores, i.e., native, …	2021	Buńkowska-Gawlik K.; Hildebrand J.; Leśniańska K.; Merta D.; Perec-Matysiak A.; Popiołek M.	10.3390/pathogens10111478	Pathogens
Serologic evidence of occupational exposure to avian influenza viruses at the wildfowl/poultry/human interface	Ecological interactions between wild aquatic birds and outdoor-housed poultry can enhance spillover events of avian influenza viruses (AIVs) from wild reservoirs to domestic birds, thus increasing the related zoonotic risk to occupationally exposed workers. To assess serological evidence of AIV infection in workers operating in Northern Italy at the wildfowl/poultry interface or directly exposed …	2021	Boni A.; Castrucci M.R.; Cotti C.; De Marco M.A.; Delogu M.; Di Trani L.; Facchini M.; Frasnelli M.; Graziosi G.; Marzadori F.; Raffini E.; Ravaioli V.; Regazzi D.; Venturini D.	10.3390/microorganisms9102153	Microorganisms
The COVID-19 pandemic is intricately linked to biodiversity loss and ecosystem health	The ongoing COVID-19 pandemic, caused by zoonotic SARS-CoV-2, has important links to biodiversity loss and ecosystem health. These links range from anthropogenic activities driving zoonotic disease emergence and extend to the pandemic affecting biodiversity conservation, environmental policy, ecosystem services, and multiple conservation facets. Crucially, such effects can exacerbate the initial …	2021	Allan H.L.; Baxter P.W.J.; Castagnino R.; Dann L.E.; Hungerford J.; Kark S.; Karmacharya D.; Lawler O.K.; Lloyd T.J.; López-Jara M.J.; Massie G.N.; Novera J.; Rogers A.M.; Tor M.C.	10.1016/S2542-5196(21)00258-8	The Lancet Planetary Health
Influenza A Virus–Host Specificity: An Ongoing Cross-Talk Between Viral and Host Factors	One big threat from influenza A viruses (IAVs) is that novel viruses emerge from mutation alongside reassortment. Some of them have gained the capability to transmit into human from the avian reservoir. Understanding the molecular events and the involved factors in breaking the cross-species barrier holds important implication for the surveillance and prevention of potential influenza outbreaks. …	2021	Bai S.; Li Z.; Liu M.; Xu J.; Zhang M.; Zhang X.; Zhao C.	10.3389/fmicb.2021.777885	Frontiers in Microbiology
Worldwide occurrence of haemoplasmas in wildlife: Insights into the patterns of infection, transmission, pathology and zoonotic potential	Haemotropic mycoplasmas (haemoplasmas) have increasingly attracted the attention of wildlife disease researchers due to a combination of wide host range, high prevalence and genetic diversity. A systematic review identified 75 articles that investigated haemoplasma infection in wildlife by molecular methods (chiefly targeting partial 16S rRNA gene sequences), which included 131 host genera across…	2021	Becker D.J.; Di Cataldo S.; Millán J.; Volokhov D.V.	10.1111/tbed.13932	Transboundary and Emerging Diseases
The Functional Characterization of Bat and Human P[3] Rotavirus VP8*s	P[3] rotavirus (RV) has been identified in many species, including human, simian, dog, and bat. Several glycans, including sialic acid, histo-blood group antigens (HBGAs) are reported as RV attachment factors. The glycan binding specificity of different P[3] RV VP8*s were investigated in this study. Human HCR3A and dog P[3] RV VP8*s recognized glycans with terminal sialic acid and hemagglutinated…	2021	Duan Z.; Li D.; Mao T.; Pang L.; Sun X.; Wang H.; Wang M.; Zhang Q.	10.1007/s12250-021-00400-z	Virologica Sinica
Resurgence of Ebola virus in 2021 in Guinea suggests a new paradigm for outbreaks	Seven years after the declaration of the first epidemic of Ebola virus disease in Guinea, the country faced a new outbreak-between 14 February and 19 June 2021-near the epicentre of the previous epidemic1,2. Here we use next-generation sequencing to generate complete or near-complete genomes of Zaire ebolavirus from samples obtained from 12 different patients. These genomes form a well-supported …	2021	Annibaldis G.; Ayouba A.; Bah A.; Bah M.S.; Baldé M.; Barry M.D.; Bore J.A.; Calvignac-Spencer S.; Camara I.; Camara J.; Carroll M.W.; Condé M.; Delaporte E.; Diagne M.M.; Diakite D.; Diakite M.; Diallo A.; Diallo H.; Diop M.; Doré A.; Duraffour S.; Düx A.; Faye M.; Faye O.; Formenty P.; Günther S.; Hinzmann J.; Ifono K.; Kafetzopoulou L.E.; Keita A.K.; Keita M.B.; Keita S.; Ki-Zerbo G.A.; Koundo…	10.1038/s41586-021-03901-9	Nature
Epidemiological Characteristics and Trend in the Incidence of Human Brucellosis in Iran from 2009 to 2017	Background: The development of preventive measures and promotion of healthcare delivery systems for disease management is dependent on detecting the incidence rates of the diseases and important risk factors. The current study aimed to determine some epidemiological indices and trends of the human brucellosis incidence in Iran between 2009 and 2017. Study design: A descriptive cross-sectional stu…	2021	Erfani H.; Ghaffari F.; Kaveh F.; Norouzinejad A.; Norouzinezhad F.	10.34172/jrhs.2021.70	Journal of Research in Health Sciences
Molecular detection and characterization of blastocystis sp. And enterocytozoon bieneusi in cattle in northern spain	Some enteric parasites causing zoonotic diseases in livestock have been poorly studied or even neglected. This is the case in stramenopile Blastocystis sp. and the microsporidia Enterocytozoon bieneusi in Spain. This transversal molecular epidemiological survey aims to estimate the prevalence and molecular diversity of Blastocystis sp. and E. bieneusi in cattle faecal samples (n = 336) in the pro…	2021	Abarca N.; Bailo B.; Calero-Bernal R.; Cardona G.A.; Carmena D.; Dashti A.; George N.S.; González-Barrio D.; Hernández-De-mingo M.; Köster P.C.; Maloney J.G.; Molokin A.; Muadica A.S.; Ortega S.; Santín M.	10.3390/vetsci8090191	Veterinary Sciences
The oryx antelope (Oryx gazella): An unexpected host for porcine circovirus-2 (pcv-2)	For several years after its discovery, Porcine circovirus 2 (PCV-2) represented a major threat to the swine industry through economic losses due to the associated clinical syndromes, decreased production performances in both symptomatic and asymptomatic animals and disease management costs. Widespread vaccination administration has largely reduced the impact of this infection and represents the m…	2021	Cattoli G.; Coetzee L.M.; Dundon W.G.; Franzo G.; Hemberger M.Y.; Khaiseb S.; Molini U.	10.3390/pathogens10111402	Pathogens
A serological survey of brucellosis in wildlife in four major National Parks of Uganda	Background: Brucellosis is a contagious zoonotic disease of great public health and economic significance especially in developing countries. The disease affects humans and several species of livestock and wildlife. Studies on Brucellosis in wildlife in Uganda have been limited to single populations particularly in Queen Elizabeth National Park. This study aimed at estimating the percentage of po…	2021	Aruho R.; MacLeod E.T.; Manirakiza L.; Rwego I.B.	10.1186/s12917-021-02782-4	BMC Veterinary Research
The Omic Insights on Unfolding Saga of COVID-19	The year 2019 has seen an emergence of the novel coronavirus named severe acute respiratory syndrome coronavirus 2 (SARS-CoV-2) causing coronavirus disease of 2019 (COVID-19). Since the onset of the pandemic, biological and interdisciplinary research is being carried out across the world at a rapid pace to beat the pandemic. There is an increased need to comprehensively understand various aspects…	2021	Abbasi B.A.; Bandapalli O.R.; Bhalothia P.; Bhushan M.; Chaubey G.; Chopra M.; Goswami P.; Gupta A.; Gupta S.; Kaur A.; Kavi Kishor P.B.; Kumar S A.; Kumari P H.; Medicherla K.M.; Narang R.; Naravula J.; Polavarapu R.; Rajagopal S.; Sharma P.; Shukla N.; Singh H.; Singh K.K.; Sivagurunathan N.; Suravajhala P.; Suravajhala R.; Valadi J.	10.3389/fimmu.2021.724914	Frontiers in Immunology
Ebola virus requires phosphatidylserine scrambling activity for efficient budding and optimal infectivity	Ebola virus (EBOV) attaches to target cells using two categories of cell surface receptors: C-type lectins and phosphatidylserine (PS) receptors. PS receptors typically bind to apoptotic cell membrane PS and orchestrate the uptake and clearance of apoptotic debris. Many enveloped viruses also contain exposed PS and can therefore exploit these receptors for cell entry. Viral infection can induce P…	2021	Acciani M.D.; Brindley M.A.; Duncan A.M.; Havranek K.E.; Iyer H.; Lay Mendoza M.F.; Linn O.L.	10.1128/JVI.01165-21	Journal of Virology
Why are there so few (or so many) circulating coronaviruses?	Despite vast diversity in non-human hosts and conspicuous recent spillover events, only a small number of coronaviruses have been observed to persist in human populations. This puzzling mismatch suggests substantial barriers to establishment. We detail hypotheses that might contribute to explain the low numbers of endemic coronaviruses, despite their considerable evolutionary and emergence potent…	2021	Douek D.C.; Grenfell B.T.; McDermott A.B.; Metcalf C.J.E.; Rice B.L.	10.1016/j.it.2021.07.001	Trends in Immunology
Hepatitis B virus detected in a golden monkey fatal case, China	Hepatitis B virus (HBV) is distributed worldwide and poses a significant threat to human health. Cross-species transmission of HBV from human to non-human primates could occur, which has been confirmed in three individual events. In this study, HBV DNA was detected in one golden monkey fatal case in China. The following genetic sequencing and analysis demonstrated the virus had a close genetic re…	2021	Li S.; Ji J.; Lu G.; Ou J.; Pan J.; Sun X.; Yin X.; Zhang Y.	10.1016/j.meegid.2021.105032	Infection, Genetics and Evolution
Lack of evidence of severe acute respiratory syndrome coronavirus 2 (Sars-cov-2) spillover in free-living neotropical non-human primates, brazil	Severe acute respiratory syndrome coronavirus 2 (SARS-CoV-2), the agent of coronavirus disease 2019 (COVID-19), is responsible for the worst pandemic of the 21st century. Like all human coronaviruses, SARS-CoV-2 originated in a wildlife reservoir, most likely from bats. As SARS-CoV-2 has spread across the globe in humans, it has spilled over to infect a variety of non-human animal species in dome…	2021	Araújo D.B.; Chaves B.A.; Costa E.R.; da Silva A.P.B.; de Lacerda M.V.G.; de Menezes Medeiros A.S.; Durigon E.L.; Gordo M.; Hanley K.A.; Negri A.F.; Nogueira M.L.; Oliveira D.B.L.; Sacchetto L.; Vasilakis N.	10.3390/v13101933	Viruses
Trade and Deforestation Predict Rat Lungworm Disease, an Invasive-Driven Zoonosis, at Global and Regional Scales	The introduction of non-native species and deforestation are both important drivers of environmental change that can also facilitate the geographic spread of zoonotic pathogens and increase disease risk in humans. With ongoing trends in globalization and land-use conversions, introduced species and deforestation are ever more likely to pose threats to human health. Here, we used rat lungworm dise…	2021	de Wit L.A.; Ricketts T.H.	10.3389/fpubh.2021.680986	Frontiers in Public Health
MERS-CoV: epidemiology, molecular dynamics, therapeutics, and future challenges	The Severe Respiratory Syndrome Coronavirus 2 (SARS-CoV-2) has gained research attention worldwide, given the current pandemic. Nevertheless, a previous zoonotic and highly pathogenic coronavirus, the Middle East Respiratory Syndrome coronavirus (MERS-CoV), is still causing concern, especially in Saudi Arabia and neighbour countries. The MERS-CoV has been reported from respiratory samples in more…	2021	Al-Ahmed S.H.; Alqumber M.A.; Bilal M.; Dhama K.; Haq A.U.; Haque S.; Patel S.K.; Pathak M.; Rabaan A.A.; Rodriguez-Morales A.J.; Sah R.; Tiwari R.; Yatoo M.I.	10.1186/s12941-020-00414-7	Annals of Clinical Microbiology and Antimicrobials
High-throughput sequencing of SARS-CoV-2 in wastewater provides insights into circulating variants	Severe acute respiratory syndrome coronavirus 2 (SARS-CoV-2) likely emerged from a zoonotic spill-over event and has led to a global pandemic. The public health response has been predominantly informed by surveillance of symptomatic individuals and contact tracing, with quarantine, and other preventive measures have then been applied to mitigate further spread. Non-traditional methods of surveill…	2021	Kraberger S.; Adhikari S.; Bhatnagar A.; Bowes D.; Brown P.; Constantine T.; Deitrick S.; Dixon K.; Driver E.M.; Duty D.; Faleye T.O.C.; Fontenele R.S.; Hadfield J.; Halden R.U.; Holland L.A.; Holm R.H.; Holmes W.K.; Inchausti R.; Jiang X.; Kumar R.; Lim E.S.; Scotch M.; Smith T.; Varsani A.; von Reitzenstein N.H.; Wheeler E.; Wilson M.A.; Yeager R.A.	10.1016/j.watres.2021.117710	Water Research
Roles of Two Major Domains of the Porcine Deltacoronavirus S1 Subunit in Receptor Binding and Neutralization	Determination of the mechanisms of interspecies transmission is of great significance for the prevention of epidemic diseases caused by emerging coronaviruses (CoVs). Recently, porcine deltacoronavirus (PDCoV) was shown to exhibit broad host cell range mediated by surface expression of aminopeptidase N (APN), and humans have been reported to be at risk of PDCoV infection. In the present study, we…	2021	Chen R.; Huang Y.-W.; Ji C.-M.; Liang Q.-Z.; Liu Y.; Qin P.; Shi F.-S.; Wang B.; Yang X.-L.; Yang Y.-L.	10.1128/JVI.01118-21	Journal of Virology
Brucella Seroprevalence and Associated Risk Factors in Occupationally Exposed Humans in Selected Districts of Southern Province, Zambia	Background: Brucellosis is a neglected debilitating zoonosis widely recognized as an occupational health hazard. The seroprevalence of human anti-Brucella antibodies in high-risk populations, as well as their risk factors, have not been well-documented in Zambia. This study aimed at estimating the Brucella seroprevalence in herdsmen and abattoir workers and assess the associated risk factors. Met…	2021	Bumbangi F.N.; Chanda C.; Godfroid J.; Hang'ombe B.M.; Kothowa J.; Mcgiven J.; Mfune R.L.; Mohamud A.S.; Mubanga M.; Muma J.B.; Simuunza M.	10.3389/fpubh.2021.745244	Frontiers in Public Health
Global Diversification and Distribution of Coronaviruses With Furin Cleavage Sites	Knowledge about coronaviruses (CoVs) with furin cleavage sites is extremely limited, although these sites mediate the hydrolysis of glycoproteins in plasma membranes required for MERS-CoV or SARS-CoV-2 to enter cells and infect humans. Thus, we have examined the global epidemiology and evolutionary history of SARS-CoV-2 and 248 other CoVs with 86 diversified furin cleavage sites that have been de…	2021	Liu X.; Wu Q.; Zhang Z.	10.3389/fmicb.2021.649314	Frontiers in Microbiology
Evolution, Interspecies Transmission, and Zoonotic Significance of Animal Coronaviruses	Coronaviruses are single-stranded RNA viruses that affect humans and a wide variety of animal species, including livestock, wild animals, birds, and pets. These viruses have an affinity for different tissues, such as those of the respiratory and gastrointestinal tract of most mammals and birds and the hepatic and nervous tissues of rodents and porcine. As coronaviruses target different host cell …	2021	Parkhe P.; Verma S.	10.3389/fvets.2021.719834	Frontiers in Veterinary Science
Hepatitis E virus seroprevalence among cows in a rural area of southern Italy; [Seroprevalencija virusa hepatitisa E u krava s ruralnih područja južne Italije]	Hepatitis E virus (HEV) is considered to be an emerging zoonotic disease, which causes numerous cases of hepatitis and deaths worldwide each year. Pigs are a host reservoir of HEV, but numerous other wild and domestic species can be infected. The aim of this study was to carry out serological screening of anti-HEV antibodies in cattle in the Sicily region (Southern Italy). Between April and Decem…	2021	Di Bella S.; Guercio A.; La Maestra R.; Niutta P.P.; Pugliese M.; Purpari G.; Vullo S.	10.24099/vet.arhiv.0920	Veterinarski Arhiv
A novel potentially recombinant rodent coronavirus with a polybasic cleavage site in the spike protein	The emergence of severe acute respiratory syndrome coronavirus 2 (SARS-CoV-2) has reignited global interest in animal coronaviruses and their potential for human transmission. While bats are thought to be the wildlife reservoir of SARS-CoV and SARS-CoV-2, the widespread human coronavirus OC43 is thought to have originated in rodents. Here, we sampled 297 rodents and shrews, representing eight spe…	2021	Daszak P.; Li H.; Wang L.; Chmura A.; Gao G.F.; Guo Y.; Hu B.; Huo S.; Lan Y.; Li X.; Liu P.; Liu W.J.; Wu G.; Zhang L.; Zhu S.; Zong K.	10.1128/JVI.01173-21	Journal of Virology
Host-Adaptive Signatures of H3N2 Influenza Virus in Canine	Wild aquatic birds are the primary natural reservoir of influenza A viruses (IAVs), although a small number of viruses can spill over to mammals and circulate. The focus of IAV infection in mammals was largely limited to humans and swine variants, until the emergence of H3N2 canine influenza viruses (CIVs), which provides new perspective for interspecies transmission of the virus. In this study, …	2021	Chen Y.; Li X.; Liao Q.; Liu J.; Peng Y.; Qiu Z.; Shu Y.	10.3389/fvets.2021.740472	Frontiers in Veterinary Science
Cellular organelles involved in hepatitis e virus infection	Hepatitis E virus (HEV), a major cause of acute hepatitis worldwide, infects approximately 20 million individuals annually. HEV can infect a wide range of mammalian and avian species, and cause frequent zoonotic spillover, increasingly raising public health concerns. To establish a successful infection, HEV needs to usurp host machineries to accomplish its life cycle from initial attachment to eg…	2021	Liu X.; Wang M.; Yin X.	10.3390/pathogens10091206	Pathogens
What is the risk of a deadly adenovirus pandemic?	Many of us had refresher courses in virology, immunology, and epidemiology in 2020, and we were reminded of the fact that Homo sapiens, the wiliest predator on the planet, has been hunting everything that moves for millennia. These repeated interspecies contacts inherently lead to recurrent zoonosis (nonhuman to human) and anthroponosis (human to nonhuman). Given the accelerating changes in our e…	2021	Kremer E.J.	10.1371/journal.ppat.1009814	PLoS Pathogens
Interspecies jumping of bat coronaviruses	In the last two decades, several coronavirus (CoV) interspecies jumping events have occurred between bats and other animals/humans, leading to major epidemics/pandemics and high fatalities. The SARS epidemic in 2002/2003 had a ~10% fatality. The discovery of SARS‐related CoVs in horseshoe bats and civets and genomic studies have confirmed bat‐to‐civet‐to‐human transmission. The MERS epidemic that…	2021	Lau S.K.P.; Wong A.C.P.; Woo P.C.Y.	10.3390/v13112188	Viruses
A quantum dot fluorescent microsphere based immunochromatographic strip for detection of brucellosis	Background: Brucellosis is a serious zoonosis disease that frequently causes significant economic loss in animal husbandry and threatens human health. Therefore, we established a rapid, accurate, simple and sensitive fluorescent immunochromatographic strip test (ICST) based on quantum dots (QDs) for detection the antibodies of Brucella infection animals serum. Results: The test strips were succes…	2021	Han X.; Kong Y.; Lin X.; Lv J.; Mei L.; Wang H.; Wu S.; Zhou H.	10.1186/s12917-021-02760-w	BMC Veterinary Research
The recombination potential between SARS-CoV-2 and MERS-CoV from cross-species spill-over infections	Countries in the Middle-East (ME) are tackling two corona virus outbreaks simultaneously, Middle-Eastern Respiratory Syndrome Coronavirus (MERS-CoV) and the current Severe Acute Respiratory Syndrome Coronavirus 2 (SARS-CoV-2). Both viruses infect the same host (humans) and the same cell (type-II alveolar cells) causing lower respiratory illnesses such as pneumonia. Molecularly, MERS-CoV and SARS-…	2021	Alkayyal A.A.; Mubaraki F.A.; Sajini A.A.	10.2991/JEGH.K.201105.001	Journal of Epidemiology and Global Health
Effect of natural mutations of SARS-CoV-2 on spike structure, conformation, and antigenicity	Severe acute respiratory syndrome coronavirus 2 (SARS-CoV-2) variants with multiple spike mutations enable increased transmission and antibody resistance. We combined cryo-electron microscopy (cryo-EM), binding, and computational analyses to study variant spikes, including one that was involved in transmission between minks and humans, and others that originated and spread in human populations. A…	2021	Acharya P.; Edwards R.J.; Gobeil S.M.-C.; Haynes B.F.; Henderson R.; Janowska K.; Kopp M.F.; Korber B.; Li D.; Manne K.; Mansouri K.; McDowell S.; Parks R.; Saunders K.O.; Stalls V.; Wiehe K.	10.1126/science.abi6226	Science
Spatial prediction of human brucellosis (HB) using a GIS-based adaptive neuro-fuzzy inference system (ANFIS)	Objective: This study pursues three main objectives: 1) exploring the spatial distribution patterns of human brucellosis (HB); 2) identifying parameters affecting the disease spread; and 3) modeling and predicting the spatial distribution of HB cases in 2012–2016 and 2017–2018, respectively, in rural districts of Mazandaran province, Iran. Methods: We collected data on the disease incidence, demo…	2021	Alesheikh A.A.; Babaie E.; Tabasi M.	10.1016/j.actatropica.2021.105951	Acta Tropica
Clinical course of infection and cross-species detection of equine parvovirus-hepatitis	Since its first discovery by Arnold Theiler in 1918, serum hepatitis also known as Theiler's disease has been reported worldwide, causing idiopathic acute hepatitis and liver failure in horses. Recent studies have suggested a novel parvovirus, named equine parvovirus hepatitis (EqPV-H), to be associated with Theiler's disease. Despite the severity and potential fatality of EqPV-H infection, littl…	2021	Badenhorst M.; Baumgärtner W.; Brüggemann Y.; Cavalleri J.-M.V.; de le Roi M.; Groner U.; Guthrie A.; Kinast V.; Klöhn M.; Koeppel K.; Puff C.; Reinecke B.; Stang A.; Steinmann E.; Todt D.	10.3390/v13081454	Viruses
The two-way relationship between food systems and the COVID19 pandemic: causes and consequences	CONTEXT: The COVID-19 pandemic has become one of the most pressing challenges for humanity. The pandemic is affecting all aspects of human lives and livelihoods, including food. In this context, new research shows the nexus between agri-food systems and the spread of emergent infectious diseases (EID) such as the coronavirus disease while at the same time, shows how the COVID-19 pandemics has hea…	2021	Binimelis R.; di Masso M.; El Bilali H.; López-i-Gelats F.; Oteros-Rozas E.; Ravera F.; Rivera-Ferre M.G.	10.1016/j.agsy.2021.103134	Agricultural Systems
Coronavirus surveillance in wildlife from two Congo basin countries detects RNA of multiple species circulating in bats and rodents	Coronaviruses play an important role as pathogens of humans and animals, and the emergence of epidemics like SARS, MERS and COVID-19 is closely linked to zoonotic transmission events primarily from wild animals. Bats have been found to be an important source of coronaviruses with some of them having the potential to infect humans, with other animals serving as intermediate or alternate hosts or r…	2021	Mombouli J.-V.; Monagin C.; Olson S.H.; Ayukekbong J.A.; Bounga G.; Cameron K.; Gillis A.; Goldstein T.; Hoff N.A.; Joly D.O.; Kingebeni P.M.; Kumakamba C.; Lange C.E.; Laudisoit A.; LeBreton M.; Losoma J.A.; Lukusa I.N.; Makuwa M.; McIver D.J.; Mpassi R.B.; Mulembakani P.; Muyembe F.; N'Kawa F.; Niama F.R.; Nina R.A.; Nkoua C.G.; Ondzie A.; Pante J.; Reed P.; Rimoin A.W.; Rubin E.M.; Saylors K.;…	10.1371/journal.pone.0236971	PLoS ONE
Full genome-based characterization of G4P[6] rotavirus strains from diarrheic patients in Thailand: Evidence for independent porcine-to-human interspecies transmission events	The exact evolutionary patterns of human G4P[6] rotavirus strains remain to be elucidated. Such strains possess unique and strain-specific genotype constellations, raising the question of whether G4P[6] strains are primarily transmitted via independent interspecies transmission or human-to-human transmission after interspecies transmission. Two G4P[6] rotavirus strains were identified in fecal sp…	2021	Fukuda S.; Guntapong R.; Hatazawa R.; Ide T.; Kawamura Y.; Komoto S.; Kongjorn S.; Luechakham T.; Motomura K.; Murata T.; Onvimala N.; Ruchusatsawast K.; Singchai P.; Sriwanthana B.; Sutthiwarakom K.; Tacharoenmuang R.; Takeda N.; Taniguchi K.; Tatsumi M.; Upachai S.; Uppapong B.; Yoshikawa T.	10.1007/s11262-021-01851-y	Virus Genes
Hepatitis e virus in croatia in the “one-health” context	Hepatitis E virus (HEV) is the most common cause of viral hepatitis globally. The first human case of autochthonous HEV infection in Croatia was reported in 2012, with the undefined zoonotic transmission of HEV genotype 3. This narrative review comprehensively addresses the current knowledge on the HEV epidemiology in humans and animals in Croatia. Published studies showed the presence of HEV ant…	2021	Balen I.; Ilic M.; Jemersic L.; Jurekovic Z.; Mikulic D.; Mrzljak A.; Pavicic-Saric J.; Savic V.; Vilibic-Cavlek T.	10.3390/pathogens10060699	Pathogens
Brucellosis risk factors and milk hygiene handling practices in pastoral communities in Isiolo county, Kenya	The study was conducted from June to August 2014 in Isiolo Central division of Isiolo Sub-County and Sericho division of Garbatulla Sub-County and comprised two components: (i) a cross-sectional study on the milk-handling hygiene practices, where milk traders' households were the study units and (ii) a case-control study on the risk factors for Brucella spp. infection in humans. Results of the cr…	2021	Guitian J.; Musallam I.; Onyango D.L.A.	10.1002/vms3.453	Veterinary Medicine and Science
Industrial animal farming and zoonotic risk: Covid-19 as a gateway to sustainable change? a scoping study	The threat of zoonoses (i.e., human infectious diseases transmitted from animals) because of industrial animal farming may be receiving less attention in society due to the putative wildlife origin of COVID-19. To identify societal responses to COVID-19 that do address or affect the risk of future zoonoses associated with industrial animal farming, the literature was screened for measures, action…	2021	Brozek W.; Falkenberg C.	10.3390/su13169251	Sustainability (Switzerland)
Cross-reactive antibodies against human coronaviruses and the animal coronavirome suggest diagnostics for future zoonotic spillovers	The spillover of animal coronaviruses (aCoVs) to humans has caused SARS, MERS, and COVID-19. Although antibody responses displaying cross-reactivity between SARS-CoV-2 and seasonal/common cold human coronaviruses (hCoVs) have been reported, potential cross-reactivity with aCoVs and the diagnostic implications are incompletely understood. Here, we probed for antibody binding against all 7 hCoVs an…	2021	Barak L.S.; Diskin R.; Dvashi H.C.; Gabizon R.; Godneva A.; Kalka I.N.; Klompus S.; Leviatan S.; London N.; Mazor R.D.; Moss L.; Nathan N.; Peres A.; Segal E.; Shinar E.; Shulman Z.; Tikva S.K.B.; Vogl T.; Weinberger A.; Yaari G.	10.1126/sciimmunol.abe9950	Science Immunology
Intra-and cross-species transmission of astroviruses	Astroviruses are non-enveloped, single-stranded RNA viruses that infect mammalian and avian species. In humans, astrovirus infections are one of the most common causes of gastroenteritis in children. Infection has also been linked to serious neurological complications, especially in immunocompromised individuals. More extensive disease has also been characterized in non-human mammalian and avian …	2021	Langlois R.A.; Roach S.N.	10.3390/v13061127	Viruses
Meteorological factors against COVID-19 and the role of human mobility	In the vein of recent empirical literature, we reassessed the impact of weather factors on Covid-19 daily cases and fatalities in a panel of 37 OECD countries between 1st January and 27th July 2020. We considered five different meteorological factors. For the first time, we used a dynamic panel model and considered two different kinds of channels between climate and Covid-19 virus: direct/physica…	2021	Damette O.; Goutte S.; Mathonnat C.	10.1371/journal.pone.0252405	PLoS ONE
Linked surveillance and genetic data uncovers programmatically relevant geographic scale of guinea worm transmission in chad	Background: Guinea worm (Dracunculus medinensis) was detected in Chad in 2010 after a supposed ten-year absence, posing a challenge to the global eradication effort. Initiation of a village-based surveillance system in 2012 revealed a substantial number of dogs infected with Guinea worm, raising questions about paratenic hosts and cross-species transmission. Methodology/principal findings: We cou…	2021	Chabot-Couture G.; Cotton J.A.; Guagliardo S.A.J.; Li N.J.; Lyons H.; Moundai T.; Ouakou P.T.; Proctor J.L.; Ribado J.V.; Thiele E.; Weiss A.; Zirimwabagabo H.	10.1371/journal.pntd.0009609	PLoS Neglected Tropical Diseases
Susceptibility of white-tailed deer (odocoileus virginianus) to SARS-CoV-2	The origin of severe acute respiratory syndrome coronavirus 2 (SARS-CoV-2), the virus causing the global coronavirus disease 2019 (COVID-19) pandemic, remains a mystery. Current evidence suggests a likely spillover into humans from an animal reservoir. Understanding the host range and identifying animal species that are susceptible to SARS-CoV-2 infection may help to elucidate the origin of the v…	2021	Buckley A.; Caserta L.C.; Cassmann E.D.; Diel D.G.; Falkenberg S.; Guarino C.; Lager K.; Martins M.; Mitchell P.K.; Palmer M.V.; Renshaw R.W.; Rollins A.; Wagner B.; Zylich N.C.	10.1128/JVI.00083-21	Journal of Virology
Paramyxovirus circulation in bat species from French Guiana	Bats are recognized as reservoirs of numerous viruses. Among them, paramyxoviruses, for example, Hendra and Nipah viruses, are highly pathogenic to humans. Nothing is known regarding the circulation of this viral family in bats from French Guiana. To search for the presence of paramyxoviruses in this territory, 103 bats of seven different species were sampled and screened using a molecular approa…	2021	Darcissac E.; de Thoisy B.; Donato D.; Lacoste V.; Lavergne A.	10.1016/j.meegid.2021.104769	Infection, Genetics and Evolution
Incursions of rabbit haemorrhagic disease virus 2 in Canada-Clinical, molecular and epidemiological investigation	Rabbit haemorrhagic disease virus 2 (RHDV2) is a newly emerging Lagovirus belonging to the family Caliciviridae. After its first discovery in 2010 in France, this highly pathogenic virus rapidly spread to neighbouring countries and has become the dominant strain, replacing the classical RHDV strains. RHDV2 was first reported in North America in 2016 in Mont-Joli, Quebec, Canada, and it was report…	2021	Ambagala A.; Babiuk S.; Embury-Hyatt C.; Goolia M.; Hooper-McGrevy K.; Joseph T.; Lamboo L.; Laurendeau S.; Lung O.; Moffat E.; Pickering B.; Pinette M.; Schwantje H.; Snyman H.	10.1111/tbed.14128	Transboundary and Emerging Diseases
[truncated: 797 more rows]

## Sheet: Epidemiology
Title	Abstract	Publication Year	Authors	DOI	Journal
[truncated: 30 more rows]

## Sheet: Genetics
Title	Abstract	Publication Year	Authors	DOI	Journal
[truncated: 53 more rows]

## Sheet: Vaccines
Title	Abstract	Publication Year	Authors	DOI	Journal
[truncated: 29 more rows]

[truncated: 2 more sheets: Out of Scope, RELEVANT]
