# Supplementary material for: From pathogens to policy: using network analysis to map the knowledge base on human–zoonotic disease dynamics underpinning global pandemic policy
Source: Health Res Policy Syst. 2025 Nov 29;24:4. doi: 10.1186/s12961-025-01434-5 (PMC12772065; doi:10.1186/s12961-025-01434-5)
Supplement: Supplementary file 2 — Supplementary Material 2. [file 12961_2025_1434_MOESM2_ESM.xlsx]

## Sheet: Final categorization
Citation (Author, Year)	Title	Type of Contribution	Data Type	Obs on data type	Scope	Notes
Alirol et al. 2011	Urbanisation and infectious diseases in a globalised world	Review/Synthesis	No data		Broad	Broad review linking urbanization to infectious disease risk in low-income countries; emphasis on social determinants, infrastructure, and policy; future-oriented language highlighting need for urban health planning and surveillance.
Allen et al. 2017	Global hotspots and correlates of emerging zoonotic diseases	Empirical/Modeling or Simulation	Secondary data	Spatial modelling; updated (up to 2008) EID event database used by Jones, land use, biodiversity, climate	Broad	Uses boosted regression tree models to identify spatial predictors of zoonotic EIDs. Emphasizes tropical forests, land-use change, biodiversity; cautious language about uncertainty; advocates spatial prioritization for surveillance and hypothesis-driven field experiments.
Bernstein et al. 2022	The costs and benefits of primary prevention of zoonotic pandemics	Empirical/Modeling or Simulation	Secondary data	Economic modeling	Broad	Strong normative framing for primary prevention (vs. response); uses economic estimates to argue for deforestation reduction, wildlife trade regulation, and spillover surveillance; highly policy-oriented and forward-looking.
Carlson et al. 2022	Climate change increases cross-species viral transmission risk	Empirical/Modeling or Simulation	Secondary data	host-virus associations, species distributions, climate projections	Broad	Strong predictive framing; uses phylogeographic modeling and climate-land use scenarios to estimate future hotspots of viral sharing. Highly mechanistic, forward-looking and global in scale; presents novel insights but based on indirect modeling of spillover precursors, not actual spillover events.
Chua et al. 2002	Anthropogenic deforestation, El Niño and the emergence of Nipah virus in Malaysia	Empirical/Modeling or Simulation	Mixed	field observations, environmental and epidemiological records	Specific	Constructs a causal narrative linking environmental degradation and Nipah virus emergence; uses environmental, meteorological, and field data. Strongly suggests anthropogenic drivers, with forward-looking warnings on deforestation and ENSO effects.
Dobson et al. 2020	Ecology and economics for pandemic prevention	Empirical/Modeling or Simulation	Secondary data	Economic modeling	Broad	Strong normative argument for preventive investment; uses cost-benefit models to compare spillover prevention to pandemic response; language is solution-oriented and highly policy-relevant; emphasizes ecological integrity and market reform.
Epstein 2001	Climate change and emerging infectious diseases	Review/Synthesis	No data		Broad	Conceptual synthesis connecting climate instability to disease emergence; wide-ranging historical and scientific references; speculative tone balanced with call for multisectoral preparedness and climate-aware policy.
Grace et al. 2012	Mapping of poverty and likely zoonoses hotspots	Other	Mixed	Report; Mixed (systematic review, expert consultation, secondary data from WHO, FAO, GBD, etc.)	Broad	Strong policy orientation toward pro-poor zoonoses prioritization; blends epidemiological mapping, disease burden estimates, and livestock system typologies; distinguishes endemic, outbreak, and emerging zoonoses; highlights massive underreporting and data limitations; supports 'agriculture-based interventions' framing.
Himsworth et al. 2013	Rats, cities, people, and pathogens: A systematic review and narrative synthesis of literature regarding the ecology of rat-associated zoonoses in urban centers	Review/Synthesis	No data	synthesis of 161 studies	Specific	Synthesizes ecological evidence on rat-associated zoonoses (RAZ); emphasizes urban poverty, infrastructure, and public health systems; calls for site-specific surveillance and interdisciplinary urban health strategies; recognizes zoonotic disease burden as underdiagnosed and evolving with urbanization.
Hu et al. 2017	Discovery of a rich gene pool of bat SARS-related coronaviruses provides new insights into the origin of SARS coronavirus	Empirical/Field or Lab-based	Primary data	genomic sequencing, virus isolation, cell culture infectivity -	Specific	Mechanistic and empirical paper focused on viral diversity and recombination in bat coronaviruses; links genomic evidence to SARS-CoV origin; stresses future spillover risks and surveillance needs. Technically dense, but with explicit references to public health implications.
Hui et al. 2018	Middle East respiratory syndrome coronavirus: Risk factors and determinants of primary, household, and nosocomial transmission	Review/Synthesis	No data		Specific	Comprehensive synthesis of MERS-CoV transmission pathways; emphasizes knowledge gaps, risk factors, and control measures; strong policy framing and identification of unanswered research questions.
Jones et al. 2008	Global trends in emerging infectious diseases	Empirical/Modeling or Simulation	Secondary data	335 EID events (up to 2004), global covariates	Broad	Highly cited foundational paper that identifies global EID hotspots and drivers using regression models. Strong empirical framing, yet highlights surveillance biases and research effort concentration; policy relevance emphasized via 'smart surveillance' recommendations for hotspot regions.
Kessler et al. 2018	Changing resource landscapes and spillover of henipaviruses	Review/Synthesis	No data	Propose literature-based framework	Specific	Develops a conceptual framework for how land-use change impacts spillover via bat ecology and immunity. Organized by mechanisms (bat distribution, immunity, shedding, etc.); strong emphasis on research gaps and need for multi-level, multi-scale studies; no empirical testing.
Leroy et al. 2004	Multiple Ebola Virus Transmission Events and Rapid Decline of Central African Wildlife	Empirical/Field or Lab-based	Primary data	Field Study + Genetic Sequencing	Specific	Combines molecular and ecological evidence to trace animal-to-human Ebola transmission; emphasizes multiple independent spillovers from wildlife, links wildlife mortality surveillance to early warning systems; strong mechanistic framing and conservation implications.
Loh et al. 2015	Targeting Transmission Pathways for Emerging Zoonotic Disease Surveillance and Control	Review/Synthesis + Empirical/Modeling	Secondary data	Review/Synthesis + Empirical/Modeling; use the Jones database (2004)	Broad	Identifies key transmission pathways by EID driver; proposes strategic targeting of surveillance and control; strongly policy-oriented with structured categorization of risk types and drivers; systematic and applied framing.
Ma et al. 2009	The pig as a mixing vessel for influenza viruses: Human and veterinary implications	Review/Synthesis	No data	Review with historical and molecular evidence	Specific	Strong conceptual framing of pigs as 'mixing vessels' for human, swine, and avian influenza strains; draws on historical pandemics and molecular studies; emphasizes future pandemic risk and One Health surveillance needs.
McFarlane et al. 2013	Land-Use Change and Emerging Infectious Disease on an Island Continent	Review/Synthesis + Empirical/Modeling	Secondary data	Review/Synthesis + Empirical/Modeling; Systematic review, historical land-use, disease data	Specific	Systematic review links 22% of EIDs in Australia to land use change; uses structured land cover classification and historical narrative to contextualize zoonotic emergence; strong ecological framing and applied policy relevance.
McKee et al. 2021	The ecology of Nipah virus in Bangladesh: A nexus of land-use change and opportunistic feeding behavior in bats	Empirical/Modeling or Simulation	Mixed	Primary and secondary data (field surveys, climate data, historical land use)	Specific	Complex systems framing; emphasizes historical forest loss, bat ecology, human behaviors, and climate variability as interacting drivers of Nipah virus spillover. Strongly mechanistic, inter-disciplinary, and prevention-oriented.
Morand & Lajaunie 2021	Outbreaks of Vector-Borne and Zoonotic Diseases Are Associated With Changes in Forest Cover and Oil Palm Expansion at Global Scale	Empirical/Modeling or Simulation	Secondary data	GIDEON outbreaks (1990-2016), World Bank, FAOSTAT, remote sensing	Broad	Presents strong statistical evidence linking forest loss and oil palm expansion to increased zoonotic/vector-borne outbreaks. Global framing with governance and biodiversity conservation recommendations; aligns public health with forest management.
Morand 2020	Emerging diseases, livestock expansion and biodiversity loss are positively related at global scale	Empirical/Modeling or Simulation	Secondary data	GIDEON (1960-2019), WAHIS, IUCN, FAOSTAT	Broad	Uses GAM and SEM to identify strong associations between livestock expansion, endangered species, and outbreaks. Highlights complexity and scale-dependent effects; critical of biodiversity-disease debates; emphasizes need for spatial and historical context. Calls for integrative One Health and Planetary Health policy frameworks.
Neiderud 2015	How urbanization affects the epidemiology of emerging infectious diseases	Review/Synthesis	No data	Narrative review	Broad	Narrative review discussing urbanization as a driver of disease dynamics; highlights urban slums, global travel, megacities, and inadequate infrastructure as key facilitators of disease emergence. Cautious but strongly suggestive language, emphasizes need for better urban planning and surveillance.
Olivero et al. 2017	Recent loss of closed forests is associated with Ebola virus disease outbreaks	Empirical/Modeling or Simulation	Secondary data	Remote sensing, outbreak locations	Specific	Quantitative association of recent forest loss (within 2 years) and EVD outbreaks; strongly supports the 'land use change' hypothesis; technical and model-heavy, but with policy-relevant implications about deforestation and surveillance.
Patz et al. 1996	Global Climate Change and Emerging Infectious Diseases	Review/Synthesis	No data	expert synthesis and case examples	Broad	Seminal early conceptual framing of climate change impacts on disease; links vector and water-borne diseases to warming trends, extreme weather, sea level rise, and food insecurity; calls for interdisciplinary surveillance and anticipatory modeling. Advocates for ecosystem health framing.
Patz et al. 2004	Unhealthy Landscapes: Policy Recommendations on Land Use Change and Infectious Disease Emergence	Review/Synthesis	No data	Conceptual model; expert consensus + case studies	Broad	Framework-based analysis of how land use change drives zoonotic and vector-borne disease emergence; identifies policy levels for intervention (risk factors, landscape change, institutions); emphasizes upstream drivers and calls for Centers of Excellence in Ecology and Health. Strong systems framing.
Rohr et al. 2019	Emerging human infectious diseases and the links to global food production	Review/Synthesis + Empirical/Modeling	Mixed	Review + Empirical/Modeling; Secondary data; conceptual modeling; synthesis	Broad	Comprehensive synthesis connecting agricultural intensification with emerging infectious diseases; includes causal diagrams, projections, and win–win scenarios; proposes proactive, systems-based, interdisciplinary approaches. Strong forward-looking tone with policy and research recommendations.
Shah et al. 2019	Agricultural land-uses consistently exacerbate infectious disease risks in Southeast Asia	Empirical/Modeling or Simulation	Secondary data	34 studies, extracted effect sizes, subgroup analysis	Specific	Quantifies consistent association between exposure to agricultural land-uses and increased disease risk in SE Asia. Effect strongest for oil palm, rubber, and livestock farming. Conceptual framing emphasizes disease ecology, land-use policy relevance, and integration into sustainable development frameworks. Identifies major gaps in high-quality research linking land-use to human health outcomes.
Smith et al. 2014	Global rise in human infectious disease outbreaks	Empirical/Modeling or Simulation	Secondary data	GIDEON outbreak records 1980–2013	Broad	Documents global increase in outbreak number and diversity, especially for zoonotic and bacterial diseases. Uses regression models controlling for Internet use and press freedom. Strong quantitative framing, emphasizes surveillance, bias correction, and novel bioinformatics methods. Calls for global-scale approaches to outbreak detection and preparedness.
Smolinski et al. 2003	Microbial Threats to Health: Emergence, Detection, and Response	Review/Synthesis	Mixed	Book	Broad	Comprehensive assessment of infectious disease threats in the 21st century, focusing on convergence of ecological, biological, social, and political drivers. Advocates for systems-based preparedness, global surveillance, interdisciplinary research, and strategic vaccine and antimicrobial development. Strong emphasis on prevention, governance, and One Health principles, despite being framed pre-ZD…
Stephens et al. 2021	Characteristics of the 100 largest modern zoonotic disease outbreaks	Empirical/Modeling or Simulation	Secondary data	GIDEON (when?), qualitative coding of drivers	Broad	Compares top 100 largest zoonotic outbreaks with 200 background cases to identify drivers. Large outbreaks had more drivers, often environmental (e.g., vector abundance, water contamination, extreme weather). Highlights detection/reporting bias and need for more systematic driver tracking. Strong comparative and risk-focused framing.
Taylor et al. 2001	Risk factors for human disease emergence	Empirical/Modeling or Simulation	Secondary data	categorization of 1400 pathogens	Broad	Foundational paper that proposes a classification of risk factors for EIDs. Emphasizes anthropogenic drivers such as land use, international travel, and microbial adaptation. Sets conceptual groundwork for many future empirical studies; forward-looking and agenda-setting tone.
Yuen et al. 2021	Hendra virus: Epidemiology dynamics in relation to climate change, diagnostic tests and control measures	Review/Synthesis	No data		Specific	Strong One Health framing; integrates climate change, ecology, diagnostics, and vaccine strategies. Emphasizes expanding spillover zones due to climate shifts and bat behavior; provides biosecurity protocols; calls for improved diagnostics and research on vaccine coverage in foals.
